# Supplementary material for: Structural mechanism for noncanonical GPCR signaling in the Hedgehog pathway
Source: Nat Struct Mol Biol. 2026 Apr 30;33(5):795–809. doi: 10.1038/s41594-026-01800-z (PMC13186710; doi:10.1038/s41594-026-01800-z)
Supplement: Supplementary file 3 — AlphaFold 2.3 models of SMO–PKA-C complex. [file 41594_2026_1800_MOESM3_ESM.zip]

Archive with 2 entries (2 files):
- Supp Data File 1 AF2.3 models of SMO-PKA complex.pse.gz
- __MACOSX/._Supp Data File 1 AF2.3 models of SMO-PKA complex.pse.gz
