# Supplementary material for: Structural mechanism for noncanonical GPCR signaling in the Hedgehog pathway
Source: Nat Struct Mol Biol. 2026 Apr 30;33(5):795–809. doi: 10.1038/s41594-026-01800-z (PMC13186710; doi:10.1038/s41594-026-01800-z)
Supplement: Supplementary file 4 — AlphaFold 3 models of SMO–PKA-C complex. [file 41594_2026_1800_MOESM4_ESM.zip]

Archive with 18 entries (17 files):
- AF3 models for SMO-PKA manuscript 20240824/
- __MACOSX/._AF3 models for SMO-PKA manuscript 20240824
- AF3 models for SMO-PKA manuscript 20240824/.DS_Store
- __MACOSX/AF3 models for SMO-PKA manuscript 20240824/._.DS_Store
- AF3 models for SMO-PKA manuscript 20240824/fold_mus_musculus_psmo_l637c_pka_pt197_ps338_2mg_1atp.zip
- __MACOSX/AF3 models for SMO-PKA manuscript 20240824/._fold_mus_musculus_psmo_l637c_pka_pt197_ps338_2mg_1atp.zip
- AF3 models for SMO-PKA manuscript 20240824/fold_homo_sapiens_psmo_pka_2mg_1atp.zip
- __MACOSX/AF3 models for SMO-PKA manuscript 20240824/._fold_homo_sapiens_psmo_pka_2mg_1atp.zip
- AF3 models for SMO-PKA manuscript 20240824/fold_drosophila_melanogaster_dsmo_pka_2mg_1atp.zip
- __MACOSX/AF3 models for SMO-PKA manuscript 20240824/._fold_drosophila_melanogaster_dsmo_pka_2mg_1atp.zip
- AF3 models for SMO-PKA manuscript 20240824/fold_gallus_gallus_psmo_pka_2mg_1atp_redo.zip
- __MACOSX/AF3 models for SMO-PKA manuscript 20240824/._fold_gallus_gallus_psmo_pka_2mg_1atp_redo.zip
- AF3 models for SMO-PKA manuscript 20240824/fold_mus_musculus_psmo_pka_pt197_ps338_2mg_1atp.zip
- __MACOSX/AF3 models for SMO-PKA manuscript 20240824/._fold_mus_musculus_psmo_pka_pt197_ps338_2mg_1atp.zip
- AF3 models for SMO-PKA manuscript 20240824/fold_xenopus_laevis_psmo_pka_2mg_1atp.zip
- __MACOSX/AF3 models for SMO-PKA manuscript 20240824/._fold_xenopus_laevis_psmo_pka_2mg_1atp.zip
- AF3 models for SMO-PKA manuscript 20240824/fold_danio_rerio_psmo_pka_2mg_1atp.zip
- __MACOSX/AF3 models for SMO-PKA manuscript 20240824/._fold_danio_rerio_psmo_pka_2mg_1atp.zip
