# Supplementary material for: Structural mechanism for noncanonical GPCR signaling in the Hedgehog pathway
Source: Nat Struct Mol Biol. 2026 Apr 30;33(5):795–809. doi: 10.1038/s41594-026-01800-z (PMC13186710; doi:10.1038/s41594-026-01800-z)
Supplement: Supplementary file 6 — Complete list of HDX-MS peptides and uptake values for both SMO and PKA-C. [file 41594_2026_1800_MOESM6_ESM.zip]

Archive with 4 entries (4 files):
- PKAC_state_20250628.xlsx
- __MACOSX/._PKAC_state_20250628.xlsx
- SMO_state.xlsx
- __MACOSX/._SMO_state.xlsx
