# Supplementary material for: Structural mechanism for noncanonical GPCR signaling in the Hedgehog pathway
Source: Nat Struct Mol Biol. 2026 Apr 30;33(5):795–809. doi: 10.1038/s41594-026-01800-z (PMC13186710; doi:10.1038/s41594-026-01800-z)
Supplement: Supplementary file 6 — Complete list of HDX-MS peptides and uptake values for both SMO and PKA-C. [file 41594_2026_1800_MOESM6_ESM.zip › PKAC_state_20250628.xlsx]

## Sheet: PKAC_state
Protein	Start	End	Sequence	Modification	Charge (z)	MaxUptake	MHP	State	Exposure	Uptake	Uptake SD
1	1	19	GNAAAAKKGSEQESVKEFL	Phosphoryl STY (10)	2	18	2043.97	PKA-C	0	0	0
		19	GNAAAAKKGSEQESVKEFL	Phosphoryl STY (10)		18	2043.97		1	10.4161	0.057364
		19	GNAAAAKKGSEQESVKEFL	Phosphoryl STY (10)		18	2043.97		5	10.4033	0.071701
		19	GNAAAAKKGSEQESVKEFL	Phosphoryl STY (10)		18	2043.97		10	10.4766	0.041961
		19	GNAAAAKKGSEQESVKEFL	Phosphoryl STY (10)		18	2043.97	PKA-C/SMO	0	0	0
		19	GNAAAAKKGSEQESVKEFL	Phosphoryl STY (10)		18	2043.97	PKA-C/SMO	1	10.6382	0.061811
		19	GNAAAAKKGSEQESVKEFL	Phosphoryl STY (10)		18	2043.97	PKA-C/SMO	5	10.6204	0.106894
		19	GNAAAAKKGSEQESVKEFL	Phosphoryl STY (10)		18	2043.97	PKA-C/SMO	10	10.7476	0.123339
		19	GNAAAAKKGSEQESVKEFL	Phosphoryl STY (10)		18	2043.97	PKA-C/pSMO	0	0	0
		19	GNAAAAKKGSEQESVKEFL	Phosphoryl STY (10)		18	2043.97	PKA-C/pSMO	1	10.2471	0.192017
		19	GNAAAAKKGSEQESVKEFL	Phosphoryl STY (10)		18	2043.97	PKA-C/pSMO	5	10.3004	0.19108
		19	GNAAAAKKGSEQESVKEFL	Phosphoryl STY (10)		18	2043.97	PKA-C/pSMO	10	10.4961	0.184634
2	14	19	SVKEFL		2	5	722.408	PKA-C	0	0	0
	14	19	SVKEFL			5	722.408	PKA-C	1	2.83571	0.020691
	14	19	SVKEFL			5	722.408	PKA-C	5	2.83304	0.028139
	14	19	SVKEFL			5	722.408	PKA-C	10	2.87447	0.042668
	14	19	SVKEFL			5	722.408	PKA-C/SMO	0	0	0
	14	19	SVKEFL			5	722.408	PKA-C/SMO	1	2.76122	0.026561
	14	19	SVKEFL			5	722.408	PKA-C/SMO	5	2.81624	0.039355
	14	19	SVKEFL			5	722.408	PKA-C/SMO	10	2.83364	0.097229
	14	19	SVKEFL			5	722.408	PKA-C/pSMO	0	0	0
	14	19	SVKEFL			5	722.408	PKA-C/pSMO	1	2.54143	0.07625
	14	19	SVKEFL			5	722.408	PKA-C/pSMO	5	2.62032	0.086739
	14	19	SVKEFL			5	722.408	PKA-C/pSMO	10	2.65461	0.058038
3	18	26	FLAKAKEDF		2	8	1068.57	PKA-C	0	0	0
	18	26	FLAKAKEDF			8	1068.57	PKA-C	1	3.09423	0.135542
	18	26	FLAKAKEDF			8	1068.57	PKA-C	5	3.88467	0.04252
	18	26	FLAKAKEDF			8	1068.57	PKA-C	10	3.99192	0.058293
	18	26	FLAKAKEDF			8	1068.57	PKA-C/SMO	0	0	0
	18	26	FLAKAKEDF			8	1068.57	PKA-C/SMO	1	3.82095	0.035774
	18	26	FLAKAKEDF			8	1068.57	PKA-C/SMO	5	4.07768	0.061475
	18	26	FLAKAKEDF			8	1068.57	PKA-C/SMO	10	4.18557	0.043262
	18	26	FLAKAKEDF			8	1068.57	PKA-C/pSMO	0	0	0
	18	26	FLAKAKEDF			8	1068.57	PKA-C/pSMO	1	3.20408	0.209959
	18	26	FLAKAKEDF			8	1068.57	PKA-C/pSMO	5	3.65467	0.081235
	18	26	FLAKAKEDF			8	1068.57	PKA-C/pSMO	10	3.89458	0.074421
4	18	27	FLAKAKEDFL		3	9	1181.66	PKA-C	0	0	0
	18	27	FLAKAKEDFL			9	1181.66	PKA-C	1	3.2143	0.08843
	18	27	FLAKAKEDFL			9	1181.66	PKA-C	5	4.19695	0.066734
	18	27	FLAKAKEDFL			9	1181.66	PKA-C	10	4.45308	0.11561
	18	27	FLAKAKEDFL			9	1181.66	PKA-C/SMO	0	0	0
	18	27	FLAKAKEDFL			9	1181.66	PKA-C/SMO	1	3.78556	0.122961
	18	27	FLAKAKEDFL			9	1181.66	PKA-C/SMO	5	3.98917	0.154496
	18	27	FLAKAKEDFL			9	1181.66	PKA-C/SMO	10	3.97707	0.109695
	18	27	FLAKAKEDFL			9	1181.66	PKA-C/pSMO	0	0	0
	18	27	FLAKAKEDFL			9	1181.66	PKA-C/pSMO	1	3.35965	0.198058
	18	27	FLAKAKEDFL			9	1181.66	PKA-C/pSMO	5	3.83041	0.076222
	18	27	FLAKAKEDFL			9	1181.66	PKA-C/pSMO	10	3.97264	0.137616
5	25	40	DFLKKWETPSQNTAQL		3	14	1905.97	PKA-C	0	0	0
	25	40	DFLKKWETPSQNTAQL			14	1905.97	PKA-C	1	5.33406	0.014261
	25	40	DFLKKWETPSQNTAQL			14	1905.97	PKA-C	5	7.40217	0.187718
	25	40	DFLKKWETPSQNTAQL			14	1905.97	PKA-C	10	7.77198	0.102898
	25	40	DFLKKWETPSQNTAQL			14	1905.97	PKA-C/SMO	0	0	0
	25	40	DFLKKWETPSQNTAQL			14	1905.97	PKA-C/SMO	1	7.53045	0.064924
	25	40	DFLKKWETPSQNTAQL			14	1905.97	PKA-C/SMO	5	8.63484	0.136444
	25	40	DFLKKWETPSQNTAQL			14	1905.97	PKA-C/SMO	10	9.18022	0.045095
	25	40	DFLKKWETPSQNTAQL			14	1905.97	PKA-C/pSMO	0	0	0
	25	40	DFLKKWETPSQNTAQL			14	1905.97	PKA-C/pSMO	1	6.30963	0.114957
	25	40	DFLKKWETPSQNTAQL			14	1905.97	PKA-C/pSMO	5	7.20502	0.075538
	25	40	DFLKKWETPSQNTAQL			14	1905.97	PKA-C/pSMO	10	8.07162	0.232663
6	27	36	LKKWETPSQN		2	8	1230.65	PKA-C	0	0	0
	27	36	LKKWETPSQN			8	1230.65	PKA-C	1	2.84604	0.163971
	27	36	LKKWETPSQN			8	1230.65	PKA-C	5	3.86879	0.073288
	27	36	LKKWETPSQN			8	1230.65	PKA-C	10	4.06211	0.108723
	27	36	LKKWETPSQN			8	1230.65	PKA-C/SMO	0	0	0
	27	36	LKKWETPSQN			8	1230.65	PKA-C/SMO	1	3.95194	0.059131
	27	36	LKKWETPSQN			8	1230.65	PKA-C/SMO	5	4.35592	0.113076
	27	36	LKKWETPSQN			8	1230.65	PKA-C/SMO	10	4.58555	0.080428
	27	36	LKKWETPSQN			8	1230.65	PKA-C/pSMO	0	0	0
	27	36	LKKWETPSQN			8	1230.65	PKA-C/pSMO	1	3.19704	0.249006
	27	36	LKKWETPSQN			8	1230.65	PKA-C/pSMO	5	3.69192	0.090639
	27	36	LKKWETPSQN			8	1230.65	PKA-C/pSMO	10	4.05255	0.102758
7	27	40	LKKWETPSQNTAQL		2	12	1643.88	PKA-C	0	0	0
	27	40	LKKWETPSQNTAQL			12	1643.88	PKA-C	1	4.89062	0.005732
	27	40	LKKWETPSQNTAQL			12	1643.88	PKA-C	5	6.34918	0.005732
	27	40	LKKWETPSQNTAQL			12	1643.88	PKA-C	10	6.60717	0.14676
	27	40	LKKWETPSQNTAQL			12	1643.88	PKA-C/SMO	0	0	0
	27	40	LKKWETPSQNTAQL			12	1643.88	PKA-C/SMO	1	6.47236	0.077676
	27	40	LKKWETPSQNTAQL			12	1643.88	PKA-C/SMO	5	7.08089	0.082828
	27	40	LKKWETPSQNTAQL			12	1643.88	PKA-C/SMO	10	7.31433	0.072903
	27	40	LKKWETPSQNTAQL			12	1643.88	PKA-C/pSMO	0	0	0
	27	40	LKKWETPSQNTAQL			12	1643.88	PKA-C/pSMO	1	5.59714	0.117778
	27	40	LKKWETPSQNTAQL			12	1643.88	PKA-C/pSMO	5	6.21859	0.093326
	27	40	LKKWETPSQNTAQL			12	1643.88	PKA-C/pSMO	10	6.6807	0.129682
8	43	54	FDRIKTLGTGSF		3	11	1341.72	PKA-C	0	0	0
	43	54	FDRIKTLGTGSF			11	1341.72	PKA-C	1	3.1219	0.143124
	43	54	FDRIKTLGTGSF			11	1341.72	PKA-C	5	3.59791	0.030804
	43	54	FDRIKTLGTGSF			11	1341.72	PKA-C	10	3.67033	0.054883
	43	54	FDRIKTLGTGSF			11	1341.72	PKA-C/SMO	0	0	0
	43	54	FDRIKTLGTGSF			11	1341.72	PKA-C/SMO	1	3.2828	0.030666
	43	54	FDRIKTLGTGSF			11	1341.72	PKA-C/SMO	5	3.94368	0.03735
	43	54	FDRIKTLGTGSF			11	1341.72	PKA-C/SMO	10	4.19014	0.020303
	43	54	FDRIKTLGTGSF			11	1341.72	PKA-C/pSMO	0	0	0
	43	54	FDRIKTLGTGSF			11	1341.72	PKA-C/pSMO	1	2.9415	0.075777
	43	54	FDRIKTLGTGSF			11	1341.72	PKA-C/pSMO	5	3.31678	0.063714
	43	54	FDRIKTLGTGSF			11	1341.72	PKA-C/pSMO	10	3.80797	0.069446
9	44	54	DRIKTLGTGSF		3	10	1194.65	PKA-C	0	0	0
	44	54	DRIKTLGTGSF			10	1194.65	PKA-C	1	2.98971	0.097122
	44	54	DRIKTLGTGSF			10	1194.65	PKA-C	5	3.46518	0.031304
	44	54	DRIKTLGTGSF			10	1194.65	PKA-C	10	3.52243	0.043277
	44	54	DRIKTLGTGSF			10	1194.65	PKA-C/SMO	0	0	0
	44	54	DRIKTLGTGSF			10	1194.65	PKA-C/SMO	1	3.03891	0.045032
	44	54	DRIKTLGTGSF			10	1194.65	PKA-C/SMO	5	3.70846	0.036469
	44	54	DRIKTLGTGSF			10	1194.65	PKA-C/SMO	10	3.91259	0.043858
	44	54	DRIKTLGTGSF			10	1194.65	PKA-C/pSMO	0	0	0
	44	54	DRIKTLGTGSF			10	1194.65	PKA-C/pSMO	1	2.74043	0.07722
	44	54	DRIKTLGTGSF			10	1194.65	PKA-C/pSMO	5	3.17437	0.02633
	44	54	DRIKTLGTGSF			10	1194.65	PKA-C/pSMO	10	3.64841	0.045954
10	51	61	TGSFGRVMLVK		1	10	1194.67	PKA-C	0	0	0
	51	61	TGSFGRVMLVK			10	1194.67	PKA-C	1	2.86723	0.009261
	51	61	TGSFGRVMLVK			10	1194.67	PKA-C	5	3.45531	0.040848
	51	61	TGSFGRVMLVK			10	1194.67	PKA-C	10	3.53368	0.068831
	51	61	TGSFGRVMLVK			10	1194.67	PKA-C/SMO	0	0	0
	51	61	TGSFGRVMLVK			10	1194.67	PKA-C/SMO	1	3.06239	0.062108
	51	61	TGSFGRVMLVK			10	1194.67	PKA-C/SMO	5	3.7468	0.029087
	51	61	TGSFGRVMLVK			10	1194.67	PKA-C/SMO	10	3.9826	0.018579
	51	61	TGSFGRVMLVK			10	1194.67	PKA-C/pSMO	0	0	0
	51	61	TGSFGRVMLVK			10	1194.67	PKA-C/pSMO	1	2.65783	0.125276
	51	61	TGSFGRVMLVK			10	1194.67	PKA-C/pSMO	5	3.13017	0.081435
	51	61	TGSFGRVMLVK			10	1194.67	PKA-C/pSMO	10	3.59267	0.082085
11	60	75	VKHKESGNHYAMKILD		4	15	1869.96	PKA-C	0	0	0
	60	75	VKHKESGNHYAMKILD			15	1869.96	PKA-C	1	0.78911	0.020755
	60	75	VKHKESGNHYAMKILD			15	1869.96	PKA-C	5	1.10289	0.053294
	60	75	VKHKESGNHYAMKILD			15	1869.96	PKA-C	10	1.10032	0.047113
	60	75	VKHKESGNHYAMKILD			15	1869.96	PKA-C/SMO	0	0	0
	60	75	VKHKESGNHYAMKILD			15	1869.96	PKA-C/SMO	1	1.38346	0.051548
	60	75	VKHKESGNHYAMKILD			15	1869.96	PKA-C/SMO	5	1.51738	0.076419
	60	75	VKHKESGNHYAMKILD			15	1869.96	PKA-C/SMO	10	1.61383	0.052334
	60	75	VKHKESGNHYAMKILD			15	1869.96	PKA-C/pSMO	0	0	0
	60	75	VKHKESGNHYAMKILD			15	1869.96	PKA-C/pSMO	1	1.13581	0.119839
	60	75	VKHKESGNHYAMKILD			15	1869.96	PKA-C/pSMO	5	1.30937	0.108719
	60	75	VKHKESGNHYAMKILD			15	1869.96	PKA-C/pSMO	10	1.29345	0.116873
12	65	72	SGNHYAMK		2	7	907.409	PKA-C	0	0	0
	65	72	SGNHYAMK			7	907.409	PKA-C	1	0.433747	0.037791
	65	72	SGNHYAMK			7	907.409	PKA-C	5	0.730757	0.057459
	65	72	SGNHYAMK			7	907.409	PKA-C	10	0.896646	0.081897
	65	72	SGNHYAMK			7	907.409	PKA-C/SMO	0	0	0
	65	72	SGNHYAMK			7	907.409	PKA-C/SMO	1	0.818789	0.071836
	65	72	SGNHYAMK			7	907.409	PKA-C/SMO	5	1.1608	0.031072
	65	72	SGNHYAMK			7	907.409	PKA-C/SMO	10	1.30654	0.027141
	65	72	SGNHYAMK			7	907.409	PKA-C/pSMO	0	0	0
	65	72	SGNHYAMK			7	907.409	PKA-C/pSMO	1	0.714134	0.047543
	65	72	SGNHYAMK			7	907.409	PKA-C/pSMO	5	0.864226	0.026007
	65	72	SGNHYAMK			7	907.409	PKA-C/pSMO	10	1.12994	0.042418
13	75	91	DKQKVVKLKQIEHTLNE		3	16	2050.17	PKA-C	0	0	0
	75	91	DKQKVVKLKQIEHTLNE			16	2050.17	PKA-C	1	2.95177	0.178103
	75	91	DKQKVVKLKQIEHTLNE			16	2050.17	PKA-C	5	3.68669	0.070653
	75	91	DKQKVVKLKQIEHTLNE			16	2050.17	PKA-C	10	3.85066	0.173131
	75	91	DKQKVVKLKQIEHTLNE			16	2050.17	PKA-C/SMO	0	0	0
	75	91	DKQKVVKLKQIEHTLNE			16	2050.17	PKA-C/SMO	1	3.61336	0.119262
	75	91	DKQKVVKLKQIEHTLNE			16	2050.17	PKA-C/SMO	5	4.54733	0.079729
	75	91	DKQKVVKLKQIEHTLNE			16	2050.17	PKA-C/SMO	10	5.21974	0.074946
	75	91	DKQKVVKLKQIEHTLNE			16	2050.17	PKA-C/pSMO	0	0	0
	75	91	DKQKVVKLKQIEHTLNE			16	2050.17	PKA-C/pSMO	1	3.1188	0.259351
	75	91	DKQKVVKLKQIEHTLNE			16	2050.17	PKA-C/pSMO	5	3.83785	0.028612
	75	91	DKQKVVKLKQIEHTLNE			16	2050.17	PKA-C/pSMO	10	4.39313	0.056703
14	76	91	KQKVVKLKQIEHTLNE		3	15	1935.14	PKA-C	0	0	0
	76	91	KQKVVKLKQIEHTLNE			15	1935.14	PKA-C	1	2.82563	0.1698
	76	91	KQKVVKLKQIEHTLNE			15	1935.14	PKA-C	5	3.44385	0.059951
	76	91	KQKVVKLKQIEHTLNE			15	1935.14	PKA-C	10	3.60245	0.145389
	76	91	KQKVVKLKQIEHTLNE			15	1935.14	PKA-C/SMO	0	0	0
	76	91	KQKVVKLKQIEHTLNE			15	1935.14	PKA-C/SMO	1	2.72075	0.152518
	76	91	KQKVVKLKQIEHTLNE			15	1935.14	PKA-C/SMO	5	3.51897	0.082285
	76	91	KQKVVKLKQIEHTLNE			15	1935.14	PKA-C/SMO	10	4.04558	0.171802
	76	91	KQKVVKLKQIEHTLNE			15	1935.14	PKA-C/pSMO	0	0	0
	76	91	KQKVVKLKQIEHTLNE			15	1935.14	PKA-C/pSMO	1	2.79032	0.106206
	76	91	KQKVVKLKQIEHTLNE			15	1935.14	PKA-C/pSMO	5	3.21722	0.149253
	76	91	KQKVVKLKQIEHTLNE			15	1935.14	PKA-C/pSMO	10	3.99312	0.130968
15	80	91	VKLKQIEHTLNE		3	11	1451.82	PKA-C	0	0	0
	80	91	VKLKQIEHTLNE			11	1451.82	PKA-C	1	2.76809	0.016284
	80	91	VKLKQIEHTLNE			11	1451.82	PKA-C	5	3.19049	0.059621
	80	91	VKLKQIEHTLNE			11	1451.82	PKA-C	10	3.28773	0.193718
	80	91	VKLKQIEHTLNE			11	1451.82	PKA-C/SMO	0	0	0
	80	91	VKLKQIEHTLNE			11	1451.82	PKA-C/SMO	1	2.73395	0.041993
	80	91	VKLKQIEHTLNE			11	1451.82	PKA-C/SMO	5	3.30465	0.056767
	80	91	VKLKQIEHTLNE			11	1451.82	PKA-C/SMO	10	3.6147	0.110981
	80	91	VKLKQIEHTLNE			11	1451.82	PKA-C/pSMO	0	0	0
	80	91	VKLKQIEHTLNE			11	1451.82	PKA-C/pSMO	1	2.42355	0.060947
	80	91	VKLKQIEHTLNE			11	1451.82	PKA-C/pSMO	5	2.67597	0.080114
	80	91	VKLKQIEHTLNE			11	1451.82	PKA-C/pSMO	10	3.18044	0.06043
16	83	97	KQIEHTLNEKRILQA		4	14	1821.03	PKA-C	0	0	0
	83	97	KQIEHTLNEKRILQA			14	1821.03	PKA-C	1	1.03904	0.04155
	83	97	KQIEHTLNEKRILQA			14	1821.03	PKA-C	5	1.14571	0.022512
	83	97	KQIEHTLNEKRILQA			14	1821.03	PKA-C	10	1.13576	0.053838
	83	97	KQIEHTLNEKRILQA			14	1821.03	PKA-C/SMO	0	0	0
	83	97	KQIEHTLNEKRILQA			14	1821.03	PKA-C/SMO	1	1.79668	0.153511
	83	97	KQIEHTLNEKRILQA			14	1821.03	PKA-C/SMO	5	2.02907	0.067796
	83	97	KQIEHTLNEKRILQA			14	1821.03	PKA-C/SMO	10	2.04984	0.065783
	83	97	KQIEHTLNEKRILQA			14	1821.03	PKA-C/pSMO	0	0	0
	83	97	KQIEHTLNEKRILQA			14	1821.03	PKA-C/pSMO	1	1.65862	0.186135
	83	97	KQIEHTLNEKRILQA			14	1821.03	PKA-C/pSMO	5	1.86425	0.065439
	83	97	KQIEHTLNEKRILQA			14	1821.03	PKA-C/pSMO	10	2.04278	0.055163
17	85	91	IEHTLNE		2	6	855.421	PKA-C	0	0	0
	85	91	IEHTLNE			6	855.421	PKA-C	1	0.220346	0.041954
	85	91	IEHTLNE			6	855.421	PKA-C	5	0.31369	0.039571
	85	91	IEHTLNE			6	855.421	PKA-C	10	0.361704	0.058127
	85	91	IEHTLNE			6	855.421	PKA-C/SMO	0	0	0
	85	91	IEHTLNE			6	855.421	PKA-C/SMO	1	0.530032	0.03571
	85	91	IEHTLNE			6	855.421	PKA-C/SMO	5	0.604247	0.005683
	85	91	IEHTLNE			6	855.421	PKA-C/SMO	10	0.687207	0.013403
	85	91	IEHTLNE			6	855.421	PKA-C/pSMO	0	0	0
	85	91	IEHTLNE			6	855.421	PKA-C/pSMO	1	0.508355	0.064296
	85	91	IEHTLNE			6	855.421	PKA-C/pSMO	5	0.615178	0.039321
	85	91	IEHTLNE			6	855.421	PKA-C/pSMO	10	0.707271	0.039321
18	92	100	KRILQAVNF		2	8	1088.66	PKA-C	0	0	0
	92	100	KRILQAVNF			8	1088.66	PKA-C	1	0.908177	0.060616
	92	100	KRILQAVNF			8	1088.66	PKA-C	5	1.29998	0.055312
	92	100	KRILQAVNF			8	1088.66	PKA-C	10	1.31955	0.026318
	92	100	KRILQAVNF			8	1088.66	PKA-C/SMO	0	0	0
	92	100	KRILQAVNF			8	1088.66	PKA-C/SMO	1	1.69118	0.050966
	92	100	KRILQAVNF			8	1088.66	PKA-C/SMO	5	1.91068	0.034735
	92	100	KRILQAVNF			8	1088.66	PKA-C/SMO	10	1.93572	0.033779
	92	100	KRILQAVNF			8	1088.66	PKA-C/pSMO	0	0	0
	92	100	KRILQAVNF			8	1088.66	PKA-C/pSMO	1	1.38448	0.086979
	92	100	KRILQAVNF			8	1088.66	PKA-C/pSMO	5	1.66248	0.012665
	92	100	KRILQAVNF			8	1088.66	PKA-C/pSMO	10	1.92782	0.094933
19	97	103	AVNFPFL		1	5	807.44	PKA-C	0	0	0
	97	103	AVNFPFL			5	807.44	PKA-C	1	0.860548	0.074259
	97	103	AVNFPFL			5	807.44	PKA-C	5	1.27842	0.019018
	97	103	AVNFPFL			5	807.44	PKA-C	10	1.28623	0.012524
	97	103	AVNFPFL			5	807.44	PKA-C/SMO	0	0	0
	97	103	AVNFPFL			5	807.44	PKA-C/SMO	1	1.23811	0.026843
	97	103	AVNFPFL			5	807.44	PKA-C/SMO	5	1.38972	0.030102
	97	103	AVNFPFL			5	807.44	PKA-C/SMO	10	1.42867	0.018416
	97	103	AVNFPFL			5	807.44	PKA-C/pSMO	0	0	0
	97	103	AVNFPFL			5	807.44	PKA-C/pSMO	1	0.958931	0.110493
	97	103	AVNFPFL			5	807.44	PKA-C/pSMO	5	1.18114	0.043591
	97	103	AVNFPFL			5	807.44	PKA-C/pSMO	10	1.37001	0.05731
20	98	103	VNFPFL		1	4	736.403	PKA-C	0	0	0
	98	103	VNFPFL			4	736.403	PKA-C	1	0.639152	0.025723
	98	103	VNFPFL			4	736.403	PKA-C	5	0.669743	0.012209
	98	103	VNFPFL			4	736.403	PKA-C	10	0.673373	0.008734
	98	103	VNFPFL			4	736.403	PKA-C/SMO	0	0	0
	98	103	VNFPFL			4	736.403	PKA-C/SMO	1	0.759235	0.015084
	98	103	VNFPFL			4	736.403	PKA-C/SMO	5	0.792879	0.014801
	98	103	VNFPFL			4	736.403	PKA-C/SMO	10	0.826796	0.016727
	98	103	VNFPFL			4	736.403	PKA-C/pSMO	0	0	0
	98	103	VNFPFL			4	736.403	PKA-C/pSMO	1	0.643909	0.057475
	98	103	VNFPFL			4	736.403	PKA-C/pSMO	5	0.713933	0.029203
	98	103	VNFPFL			4	736.403	PKA-C/pSMO	10	0.786905	0.028996
21	104	109	VKLEFS		1	5	722.408	PKA-C	0	0	0
	104	109	VKLEFS			5	722.408	PKA-C	1	0.485719	0.065024
	104	109	VKLEFS			5	722.408	PKA-C	5	0.840952	0.028304
	104	109	VKLEFS			5	722.408	PKA-C	10	0.915921	0.055962
	104	109	VKLEFS			5	722.408	PKA-C/SMO	0	0	0
	104	109	VKLEFS			5	722.408	PKA-C/SMO	1	0.728092	0.0192
	104	109	VKLEFS			5	722.408	PKA-C/SMO	5	0.920588	0.021552
	104	109	VKLEFS			5	722.408	PKA-C/SMO	10	1.10751	0.019503
	104	109	VKLEFS			5	722.408	PKA-C/pSMO	0	0	0
	104	109	VKLEFS			5	722.408	PKA-C/pSMO	1	0.563827	0.108568
	104	109	VKLEFS			5	722.408	PKA-C/pSMO	5	0.799151	0.027412
	104	109	VKLEFS			5	722.408	PKA-C/pSMO	10	0.948244	0.022621
22	104	110	VKLEFSF		1	6	869.477	PKA-C	0	0	0
	104	110	VKLEFSF			6	869.477	PKA-C	1	0.461388	0.094202
	104	110	VKLEFSF			6	869.477	PKA-C	5	0.841395	0.022926
	104	110	VKLEFSF			6	869.477	PKA-C	10	0.940276	0.049389
	104	110	VKLEFSF			6	869.477	PKA-C/SMO	0	0	0
	104	110	VKLEFSF			6	869.477	PKA-C/SMO	1	0.778974	0.061833
	104	110	VKLEFSF			6	869.477	PKA-C/SMO	5	1.00546	0.041077
	104	110	VKLEFSF			6	869.477	PKA-C/SMO	10	1.2137	0.048462
	104	110	VKLEFSF			6	869.477	PKA-C/pSMO	0	0	0
	104	110	VKLEFSF			6	869.477	PKA-C/pSMO	1	0.632568	0.024856
	104	110	VKLEFSF			6	869.477	PKA-C/pSMO	5	0.832005	0.026795
	104	110	VKLEFSF			6	869.477	PKA-C/pSMO	10	1.00941	0.027741
23	109	116	SFKDNSNL		2	7	924.442	PKA-C	0	0	0
	109	116	SFKDNSNL			7	924.442	PKA-C	1	0.484842	0.066507
	109	116	SFKDNSNL			7	924.442	PKA-C	5	0.883695	0.050906
	109	116	SFKDNSNL			7	924.442	PKA-C	10	1.04069	0.090557
	109	116	SFKDNSNL			7	924.442	PKA-C/SMO	0	0	0
	109	116	SFKDNSNL			7	924.442	PKA-C/SMO	1	0.956124	0.022843
	109	116	SFKDNSNL			7	924.442	PKA-C/SMO	5	1.39708	0.023725
	109	116	SFKDNSNL			7	924.442	PKA-C/SMO	10	1.56121	0.014429
	109	116	SFKDNSNL			7	924.442	PKA-C/pSMO	0	0	0
	109	116	SFKDNSNL			7	924.442	PKA-C/pSMO	1	0.810839	0.042196
	109	116	SFKDNSNL			7	924.442	PKA-C/pSMO	5	1.03239	0.036163
	109	116	SFKDNSNL			7	924.442	PKA-C/pSMO	10	1.29588	0.042461
24	110	116	FKDNSNL		2	6	837.41	PKA-C	0	0	0
	110	116	FKDNSNL			6	837.41	PKA-C	1	0.468082	0.040436
	110	116	FKDNSNL			6	837.41	PKA-C	5	0.717184	0.02659
	110	116	FKDNSNL			6	837.41	PKA-C	10	0.779937	0.028343
	110	116	FKDNSNL			6	837.41	PKA-C/SMO	0	0	0
	110	116	FKDNSNL			6	837.41	PKA-C/SMO	1	0.829195	0.042535
	110	116	FKDNSNL			6	837.41	PKA-C/SMO	5	1.07211	0.048159
	110	116	FKDNSNL			6	837.41	PKA-C/SMO	10	1.12618	0.04358
	110	116	FKDNSNL			6	837.41	PKA-C/pSMO	0	0	0
	110	116	FKDNSNL			6	837.41	PKA-C/pSMO	1	0.71475	0.0102
	110	116	FKDNSNL			6	837.41	PKA-C/pSMO	5	0.845243	0.018062
	110	116	FKDNSNL			6	837.41	PKA-C/pSMO	10	0.980185	0.014216
25	121	128	EYVAGGEM		1	7	855.355	PKA-C	0	0	0
	121	128	EYVAGGEM			7	855.355	PKA-C	1	0.509366	0.073516
	121	128	EYVAGGEM			7	855.355	PKA-C	5	1.77932	0.100618
	121	128	EYVAGGEM			7	855.355	PKA-C	10	1.92299	0.065671
	121	128	EYVAGGEM			7	855.355	PKA-C/SMO	0	0	0
	121	128	EYVAGGEM			7	855.355	PKA-C/SMO	1	0.844106	0.021988
	121	128	EYVAGGEM			7	855.355	PKA-C/SMO	5	1.24203	0.038917
	121	128	EYVAGGEM			7	855.355	PKA-C/SMO	10	1.47689	0.048508
	121	128	EYVAGGEM			7	855.355	PKA-C/pSMO	0	0	0
	121	128	EYVAGGEM			7	855.355	PKA-C/pSMO	1	0.748649	0.111781
	121	128	EYVAGGEM			7	855.355	PKA-C/pSMO	5	1.11614	0.030545
	121	128	EYVAGGEM			7	855.355	PKA-C/pSMO	10	1.46964	0.041985
26	122	128	YVAGGEM		1	6	726.313	PKA-C	0	0	0
	122	128	YVAGGEM			6	726.313	PKA-C	1	0.468695	0.108565
	122	128	YVAGGEM			6	726.313	PKA-C	5	1.68752	0.080207
	122	128	YVAGGEM			6	726.313	PKA-C	10	1.87601	0.113154
	122	128	YVAGGEM			6	726.313	PKA-C/SMO	0	0	0
	122	128	YVAGGEM			6	726.313	PKA-C/SMO	1	0.813423	0.028285
	122	128	YVAGGEM			6	726.313	PKA-C/SMO	5	1.16325	0.083326
	122	128	YVAGGEM			6	726.313	PKA-C/SMO	10	1.39	0.114723
	122	128	YVAGGEM			6	726.313	PKA-C/pSMO	0	0	0
	122	128	YVAGGEM			6	726.313	PKA-C/pSMO	1	0.784805	0.133209
	122	128	YVAGGEM			6	726.313	PKA-C/pSMO	5	1.16325	0.038419
	122	128	YVAGGEM			6	726.313	PKA-C/pSMO	10	1.44858	0.058064
27	133	145	RRIGRFSEPHARF		2	11	1628.89	PKA-C	0	0	0
	133	145	RRIGRFSEPHARF			11	1628.89	PKA-C	1	1.2789	0.059817
	133	145	RRIGRFSEPHARF			11	1628.89	PKA-C	5	2.23688	0.059723
	133	145	RRIGRFSEPHARF			11	1628.89	PKA-C	10	2.41696	0.097093
	133	145	RRIGRFSEPHARF			11	1628.89	PKA-C/SMO	0	0	0
	133	145	RRIGRFSEPHARF			11	1628.89	PKA-C/SMO	1	1.44745	0.026649
	133	145	RRIGRFSEPHARF			11	1628.89	PKA-C/SMO	5	1.71769	0.013524
	133	145	RRIGRFSEPHARF			11	1628.89	PKA-C/SMO	10	1.73578	0.116083
	133	145	RRIGRFSEPHARF			11	1628.89	PKA-C/pSMO	0	0	0
	133	145	RRIGRFSEPHARF			11	1628.89	PKA-C/pSMO	1	1.1257	0.111635
	133	145	RRIGRFSEPHARF			11	1628.89	PKA-C/pSMO	5	1.48013	0.117867
	133	145	RRIGRFSEPHARF			11	1628.89	PKA-C/pSMO	10	1.79135	0.052409
28	133	145	RRIGRFSEPHARF	Phosphoryl STY (7)	2	11	1708.85	PKA-C	0	0	0
	133	145	RRIGRFSEPHARF	Phosphoryl STY (7)		11	1708.85	PKA-C	1	1.01421	0.092413
	133	145	RRIGRFSEPHARF	Phosphoryl STY (7)		11	1708.85	PKA-C	5	2.01167	0.052802
	133	145	RRIGRFSEPHARF	Phosphoryl STY (7)		11	1708.85	PKA-C	10	2.21633	0.091926
	133	145	RRIGRFSEPHARF	Phosphoryl STY (7)		11	1708.85	PKA-C/SMO	0	0	0
	133	145	RRIGRFSEPHARF	Phosphoryl STY (7)		11	1708.85	PKA-C/SMO	1	1.40345	0.062205
	133	145	RRIGRFSEPHARF	Phosphoryl STY (7)		11	1708.85	PKA-C/SMO	5	1.6334	0.041556
	133	145	RRIGRFSEPHARF	Phosphoryl STY (7)		11	1708.85	PKA-C/SMO	10	1.85723	0.086872
	133	145	RRIGRFSEPHARF	Phosphoryl STY (7)		11	1708.85	PKA-C/pSMO	0	0	0
	133	145	RRIGRFSEPHARF	Phosphoryl STY (7)		11	1708.85	PKA-C/pSMO	1	1.15304	0.079024
	133	145	RRIGRFSEPHARF	Phosphoryl STY (7)		11	1708.85	PKA-C/pSMO	5	1.41277	0.049897
	133	145	RRIGRFSEPHARF	Phosphoryl STY (7)		11	1708.85	PKA-C/pSMO	10	1.87188	0.122553
29	155	162	EYLHSLDL		2	7	989.494	PKA-C	0	0	0
	155	162	EYLHSLDL			7	989.494	PKA-C	1	0.063139	0.015207
	155	162	EYLHSLDL			7	989.494	PKA-C	5	0.091136	0.015466
	155	162	EYLHSLDL			7	989.494	PKA-C	10	0.097829	0.017159
	155	162	EYLHSLDL			7	989.494	PKA-C/SMO	0	0	0
	155	162	EYLHSLDL			7	989.494	PKA-C/SMO	1	0.278358	0.010576
	155	162	EYLHSLDL			7	989.494	PKA-C/SMO	5	0.331084	0.005138
	155	162	EYLHSLDL			7	989.494	PKA-C/SMO	10	0.425351	0.044331
	155	162	EYLHSLDL			7	989.494	PKA-C/pSMO	0	0	0
	155	162	EYLHSLDL			7	989.494	PKA-C/pSMO	1	0.212681	0.03672
	155	162	EYLHSLDL			7	989.494	PKA-C/pSMO	5	0.306405	0.027316
	155	162	EYLHSLDL			7	989.494	PKA-C/pSMO	10	0.425099	0.027138
30	156	162	YLHSLDL		2	6	860.451	PKA-C	0	0	0
	156	162	YLHSLDL			6	860.451	PKA-C	1	0.081736	0.017304
	156	162	YLHSLDL			6	860.451	PKA-C	5	0.096997	0.03808
	156	162	YLHSLDL			6	860.451	PKA-C	10	0.13964	0.039395
	156	162	YLHSLDL			6	860.451	PKA-C/SMO	0	0	0
	156	162	YLHSLDL			6	860.451	PKA-C/SMO	1	0.213895	0.027288
	156	162	YLHSLDL			6	860.451	PKA-C/SMO	5	0.342623	0.039421
	156	162	YLHSLDL			6	860.451	PKA-C/SMO	10	0.349099	0.019955
	156	162	YLHSLDL			6	860.451	PKA-C/pSMO	0	0	0
	156	162	YLHSLDL			6	860.451	PKA-C/pSMO	1	0.168824	0.04159
	156	162	YLHSLDL			6	860.451	PKA-C/pSMO	5	0.222775	0.030406
	156	162	YLHSLDL			6	860.451	PKA-C/pSMO	10	0.308415	0.043538
31	158	163	HSLDLI		1	5	697.388	PKA-C	0	0	0
	158	163	HSLDLI			5	697.388	PKA-C	1	0.063456	0.013018
	158	163	HSLDLI			5	697.388	PKA-C	5	0.066854	0.013292
	158	163	HSLDLI			5	697.388	PKA-C	10	0.06043	0.017127
	158	163	HSLDLI			5	697.388	PKA-C/SMO	0	0	0
	158	163	HSLDLI			5	697.388	PKA-C/SMO	1	0.204859	0.020188
	158	163	HSLDLI			5	697.388	PKA-C/SMO	5	0.267332	0.048408
	158	163	HSLDLI			5	697.388	PKA-C/SMO	10	0.281945	0.048668
	158	163	HSLDLI			5	697.388	PKA-C/pSMO	0	0	0
	158	163	HSLDLI			5	697.388	PKA-C/pSMO	1	0.155779	0.020637
	158	163	HSLDLI			5	697.388	PKA-C/pSMO	5	0.201398	0.038944
	158	163	HSLDLI			5	697.388	PKA-C/pSMO	10	0.252285	0.020086
32	163	172	IYRDLKPENL		2	8	1260.69	PKA-C	0	0	0
	163	172	IYRDLKPENL			8	1260.69	PKA-C	1	0.345824	0.018178
	163	172	IYRDLKPENL			8	1260.69	PKA-C	5	0.683174	0.031164
	163	172	IYRDLKPENL			8	1260.69	PKA-C	10	0.775219	0.027615
	163	172	IYRDLKPENL			8	1260.69	PKA-C/SMO	0	0	0
	163	172	IYRDLKPENL			8	1260.69	PKA-C/SMO	1	0.65651	0.085836
	163	172	IYRDLKPENL			8	1260.69	PKA-C/SMO	5	0.803652	0.055778
	163	172	IYRDLKPENL			8	1260.69	PKA-C/SMO	10	0.862898	0.02596
	163	172	IYRDLKPENL			8	1260.69	PKA-C/pSMO	0	0	0
	163	172	IYRDLKPENL			8	1260.69	PKA-C/pSMO	1	0.714397	0.076327
	163	172	IYRDLKPENL			8	1260.69	PKA-C/pSMO	5	0.850866	0.074776
	163	172	IYRDLKPENL			8	1260.69	PKA-C/pSMO	10	1.07412	0.091385
33	163	173	IYRDLKPENLL		2	9	1373.78	PKA-C	0	0	0
	163	173	IYRDLKPENLL			9	1373.78	PKA-C	1	0.367619	0.028722
	163	173	IYRDLKPENLL			9	1373.78	PKA-C	5	0.800224	0.023711
	163	173	IYRDLKPENLL			9	1373.78	PKA-C	10	0.88292	0.010803
	163	173	IYRDLKPENLL			9	1373.78	PKA-C/SMO	0	0	0
	163	173	IYRDLKPENLL			9	1373.78	PKA-C/SMO	1	0.845413	0.088727
	163	173	IYRDLKPENLL			9	1373.78	PKA-C/SMO	5	1.02274	0.059479
	163	173	IYRDLKPENLL			9	1373.78	PKA-C/SMO	10	1.04526	0.056641
	163	173	IYRDLKPENLL			9	1373.78	PKA-C/pSMO	0	0	0
	163	173	IYRDLKPENLL			9	1373.78	PKA-C/pSMO	1	0.78128	0.093458
	163	173	IYRDLKPENLL			9	1373.78	PKA-C/pSMO	5	0.984495	0.047901
	163	173	IYRDLKPENLL			9	1373.78	PKA-C/pSMO	10	1.29115	0.108082
34	173	178	LIDQQG		1	5	673.351	PKA-C	0	0	0
	173	178	LIDQQG			5	673.351	PKA-C	1	0.513906	0.066696
	173	178	LIDQQG			5	673.351	PKA-C	5	0.741463	0.029731
	173	178	LIDQQG			5	673.351	PKA-C	10	0.795461	0.039077
	173	178	LIDQQG			5	673.351	PKA-C/SMO	0	0	0
	173	178	LIDQQG			5	673.351	PKA-C/SMO	1	0.964046	0.027052
	173	178	LIDQQG			5	673.351	PKA-C/SMO	5	1.08925	0.008772
	173	178	LIDQQG			5	673.351	PKA-C/SMO	10	1.23851	0.038547
	173	178	LIDQQG			5	673.351	PKA-C/pSMO	0	0	0
	173	178	LIDQQG			5	673.351	PKA-C/pSMO	1	0.845342	0.064903
	173	178	LIDQQG			5	673.351	PKA-C/pSMO	5	0.974981	0.043934
	173	178	LIDQQG			5	673.351	PKA-C/pSMO	10	1.11027	0.022775
35	173	179	LIDQQGY		1	6	836.415	PKA-C	0	0	0
	173	179	LIDQQGY			6	836.415	PKA-C	1	0.769774	0.00564
	173	179	LIDQQGY			6	836.415	PKA-C	5	0.930516	0.021656
	173	179	LIDQQGY			6	836.415	PKA-C	10	1.01261	0.027512
	173	179	LIDQQGY			6	836.415	PKA-C/SMO	0	0	0
	173	179	LIDQQGY			6	836.415	PKA-C/SMO	1	0.998506	0.064921
	173	179	LIDQQGY			6	836.415	PKA-C/SMO	5	1.15386	0.089917
	173	179	LIDQQGY			6	836.415	PKA-C/SMO	10	1.33319	0.032675
	173	179	LIDQQGY			6	836.415	PKA-C/pSMO	0	0	0
	173	179	LIDQQGY			6	836.415	PKA-C/pSMO	1	0.820895	0.036264
	173	179	LIDQQGY			6	836.415	PKA-C/pSMO	5	0.930827	0.05538
	173	179	LIDQQGY			6	836.415	PKA-C/pSMO	10	1.08146	0.04166
36	174	179	IDQQGY		1	5	723.331	PKA-C	0	0	0
	174	179	IDQQGY			5	723.331	PKA-C	1	0.527241	0.075607
	174	179	IDQQGY			5	723.331	PKA-C	5	0.760339	0.011318
	174	179	IDQQGY			5	723.331	PKA-C	10	0.799113	0.03214
	174	179	IDQQGY			5	723.331	PKA-C/SMO	0	0	0
	174	179	IDQQGY			5	723.331	PKA-C/SMO	1	0.940063	0.0337
	174	179	IDQQGY			5	723.331	PKA-C/SMO	5	1.02608	0.033682
	174	179	IDQQGY			5	723.331	PKA-C/SMO	10	1.18464	0.023381
	174	179	IDQQGY			5	723.331	PKA-C/pSMO	0	0	0
	174	179	IDQQGY			5	723.331	PKA-C/pSMO	1	0.721886	0.08893
	174	179	IDQQGY			5	723.331	PKA-C/pSMO	5	0.789027	0.044949
	174	179	IDQQGY			5	723.331	PKA-C/pSMO	10	1.04877	0.047194
37	179	185	YIQVTDF		2	6	885.435	PKA-C	0	0	0
	179	185	YIQVTDF			6	885.435	PKA-C	1	0.163713	0.024495
	179	185	YIQVTDF			6	885.435	PKA-C	5	0.384365	0.050714
	179	185	YIQVTDF			6	885.435	PKA-C	10	0.497899	0.064186
	179	185	YIQVTDF			6	885.435	PKA-C/SMO	0	0	0
	179	185	YIQVTDF			6	885.435	PKA-C/SMO	1	0.564348	0.070002
	179	185	YIQVTDF			6	885.435	PKA-C/SMO	5	0.696003	0.038143
	179	185	YIQVTDF			6	885.435	PKA-C/SMO	10	0.707226	0.045388
	179	185	YIQVTDF			6	885.435	PKA-C/pSMO	0	0	0
	179	185	YIQVTDF			6	885.435	PKA-C/pSMO	1	0.558479	0.044718
	179	185	YIQVTDF			6	885.435	PKA-C/pSMO	5	0.686143	0.037085
	179	185	YIQVTDF			6	885.435	PKA-C/pSMO	10	0.871574	0.057797
38	179	186	YIQVTDFG		1	7	942.457	PKA-C	0	0	0
	179	186	YIQVTDFG			7	942.457	PKA-C	1	0.199555	0.010432
	179	186	YIQVTDFG			7	942.457	PKA-C	5	0.514876	0.036193
	179	186	YIQVTDFG			7	942.457	PKA-C	10	0.683485	0.093723
	179	186	YIQVTDFG			7	942.457	PKA-C/SMO	0	0	0
	179	186	YIQVTDFG			7	942.457	PKA-C/SMO	1	0.60397	0.05977
	179	186	YIQVTDFG			7	942.457	PKA-C/SMO	5	0.758089	0.027092
	179	186	YIQVTDFG			7	942.457	PKA-C/SMO	10	0.835213	0.027478
	179	186	YIQVTDFG			7	942.457	PKA-C/pSMO	0	0	0
	179	186	YIQVTDFG			7	942.457	PKA-C/pSMO	1	0.674467	0.0865
	179	186	YIQVTDFG			7	942.457	PKA-C/pSMO	5	0.827894	0.034552
	179	186	YIQVTDFG			7	942.457	PKA-C/pSMO	10	1.07337	0.072205
39	179	187	YIQVTDFGF		2	8	1089.53	PKA-C	0	0	0
	179	187	YIQVTDFGF			8	1089.53	PKA-C	1	0.220189	0.015442
	179	187	YIQVTDFGF			8	1089.53	PKA-C	5	0.49283	0.041297
	179	187	YIQVTDFGF			8	1089.53	PKA-C	10	0.682148	0.089915
	179	187	YIQVTDFGF			8	1089.53	PKA-C/SMO	0	0	0
	179	187	YIQVTDFGF			8	1089.53	PKA-C/SMO	1	0.800666	0.061907
	179	187	YIQVTDFGF			8	1089.53	PKA-C/SMO	5	0.992101	0.057646
	179	187	YIQVTDFGF			8	1089.53	PKA-C/SMO	10	1.0749	0.052805
	179	187	YIQVTDFGF			8	1089.53	PKA-C/pSMO	0	0	0
	179	187	YIQVTDFGF			8	1089.53	PKA-C/pSMO	1	0.81645	0.070003
	179	187	YIQVTDFGF			8	1089.53	PKA-C/pSMO	5	0.983337	0.053578
	179	187	YIQVTDFGF			8	1089.53	PKA-C/pSMO	10	1.22791	0.053537
40	180	185	IQVTDF		1	5	722.372	PKA-C	0	0	0
	180	185	IQVTDF			5	722.372	PKA-C	1	0.155825	0.005974
	180	185	IQVTDF			5	722.372	PKA-C	5	0.435849	0.040443
	180	185	IQVTDF			5	722.372	PKA-C	10	0.559231	0.068854
	180	185	IQVTDF			5	722.372	PKA-C/SMO	0	0	0
	180	185	IQVTDF			5	722.372	PKA-C/SMO	1	0.503055	0.028252
	180	185	IQVTDF			5	722.372	PKA-C/SMO	5	0.591683	0.016587
	180	185	IQVTDF			5	722.372	PKA-C/SMO	10	0.612119	0.077162
	180	185	IQVTDF			5	722.372	PKA-C/pSMO	0	0	0
	180	185	IQVTDF			5	722.372	PKA-C/pSMO	1	0.490926	0.045529
	180	185	IQVTDF			5	722.372	PKA-C/pSMO	5	0.633203	0.021648
	180	185	IQVTDF			5	722.372	PKA-C/pSMO	10	0.849629	0.055053
41	180	186	IQVTDFG		1	6	779.393	PKA-C	0	0	0
	180	186	IQVTDFG			6	779.393	PKA-C	1	0.214429	0.006607
	180	186	IQVTDFG			6	779.393	PKA-C	5	0.498153	0.05222
	180	186	IQVTDFG			6	779.393	PKA-C	10	0.705327	0.105018
	180	186	IQVTDFG			6	779.393	PKA-C/SMO	0	0	0
	180	186	IQVTDFG			6	779.393	PKA-C/SMO	1	0.498389	0.021973
	180	186	IQVTDFG			6	779.393	PKA-C/SMO	5	0.555568	0.031339
	180	186	IQVTDFG			6	779.393	PKA-C/SMO	10	0.642189	0.023435
	180	186	IQVTDFG			6	779.393	PKA-C/pSMO	0	0	0
	180	186	IQVTDFG			6	779.393	PKA-C/pSMO	1	0.532604	0.031944
	180	186	IQVTDFG			6	779.393	PKA-C/pSMO	5	0.613307	0.01796
	180	186	IQVTDFG			6	779.393	PKA-C/pSMO	10	0.795715	0.01969
42	180	187	IQVTDFGF		1	7	926.462	PKA-C	0	0	0
	180	187	IQVTDFGF			7	926.462	PKA-C	1	0.236191	0.020664
	180	187	IQVTDFGF			7	926.462	PKA-C	5	0.588573	0.059357
	180	187	IQVTDFGF			7	926.462	PKA-C	10	0.79782	0.105039
	180	187	IQVTDFGF			7	926.462	PKA-C/SMO	0	0	0
	180	187	IQVTDFGF			7	926.462	PKA-C/SMO	1	0.571327	0.041059
	180	187	IQVTDFGF			7	926.462	PKA-C/SMO	5	0.823972	0.229916
	180	187	IQVTDFGF			7	926.462	PKA-C/SMO	10	0.83578	0.112745
	180	187	IQVTDFGF			7	926.462	PKA-C/pSMO	0	0	0
	180	187	IQVTDFGF			7	926.462	PKA-C/pSMO	1	0.941329	0.026097
	180	187	IQVTDFGF			7	926.462	PKA-C/pSMO	5	1.05863	0.116203
	180	187	IQVTDFGF			7	926.462	PKA-C/pSMO	10	1.35892	0.096639
43	182	187	VTDFGF		1	5	685.319	PKA-C	0	0	0
	182	187	VTDFGF			5	685.319	PKA-C	1	0.17707	0.011636
	182	187	VTDFGF			5	685.319	PKA-C	5	0.482336	0.026594
	182	187	VTDFGF			5	685.319	PKA-C	10	0.628398	0.087463
	182	187	VTDFGF			5	685.319	PKA-C/SMO	0	0	0
	182	187	VTDFGF			5	685.319	PKA-C/SMO	1	0.545555	0.029804
	182	187	VTDFGF			5	685.319	PKA-C/SMO	5	0.646778	0.029336
	182	187	VTDFGF			5	685.319	PKA-C/SMO	10	0.705105	0.032395
	182	187	VTDFGF			5	685.319	PKA-C/pSMO	0	0	0
	182	187	VTDFGF			5	685.319	PKA-C/pSMO	1	0.673868	0.037396
	182	187	VTDFGF			5	685.319	PKA-C/pSMO	5	0.796592	0.03111
	182	187	VTDFGF			5	685.319	PKA-C/pSMO	10	0.912169	0.033949
44	186	198	GFAKRVKGRTWTL	Phosphoryl STY (12)	3	12	1599.85	PKA-C	0	0	0
	186	198	GFAKRVKGRTWTL	Phosphoryl STY (12)		12	1599.85	PKA-C	1	2.89152	0.146364
	186	198	GFAKRVKGRTWTL	Phosphoryl STY (12)		12	1599.85	PKA-C	5	4.29195	0.1056
	186	198	GFAKRVKGRTWTL	Phosphoryl STY (12)		12	1599.85	PKA-C	10	4.63429	0.211779
	186	198	GFAKRVKGRTWTL	Phosphoryl STY (12)		12	1599.85	PKA-C/SMO	0	0	0
	186	198	GFAKRVKGRTWTL	Phosphoryl STY (12)		12	1599.85	PKA-C/SMO	1	4.22128	0.072126
	186	198	GFAKRVKGRTWTL	Phosphoryl STY (12)		12	1599.85	PKA-C/SMO	5	4.90875	0.133039
	186	198	GFAKRVKGRTWTL	Phosphoryl STY (12)		12	1599.85	PKA-C/SMO	10	5.14358	0.098366
	186	198	GFAKRVKGRTWTL	Phosphoryl STY (12)		12	1599.85	PKA-C/pSMO	0	0	0
	186	198	GFAKRVKGRTWTL	Phosphoryl STY (12)		12	1599.85	PKA-C/pSMO	1	3.49328	0.180402
	186	198	GFAKRVKGRTWTL	Phosphoryl STY (12)		12	1599.85	PKA-C/pSMO	5	4.20119	0.081631
	186	198	GFAKRVKGRTWTL	Phosphoryl STY (12)		12	1599.85	PKA-C/pSMO	10	4.54169	0.088738
45	188	211	AKRVKGRTWTLCGTPEYLAPEIIL	Phosphoryl STY (14)	4	21	2795.47	PKA-C	0	0	0
	188	211	AKRVKGRTWTLCGTPEYLAPEIIL	Phosphoryl STY (14)		21	2795.47	PKA-C	1	2.6959	0.133321
	188	211	AKRVKGRTWTLCGTPEYLAPEIIL	Phosphoryl STY (14)		21	2795.47	PKA-C	5	4.51091	0.168608
	188	211	AKRVKGRTWTLCGTPEYLAPEIIL	Phosphoryl STY (14)		21	2795.47	PKA-C	10	4.95746	0.220086
	188	211	AKRVKGRTWTLCGTPEYLAPEIIL	Phosphoryl STY (14)		21	2795.47	PKA-C/pSMO	0	0	0
	188	211	AKRVKGRTWTLCGTPEYLAPEIIL	Phosphoryl STY (14)		21	2795.47	PKA-C/pSMO	1	2.9232	0.381623
	188	211	AKRVKGRTWTLCGTPEYLAPEIIL	Phosphoryl STY (14)		21	2795.47	PKA-C/pSMO	5	4.77611	0.178781
	188	211	AKRVKGRTWTLCGTPEYLAPEIIL	Phosphoryl STY (14)		21	2795.47	PKA-C/pSMO	10	5.94583	0.087032
	199	211	CGTPEYLAPEIIL			10	1418.72	PKA-C	0	0	0
	199	211	CGTPEYLAPEIIL			10	1418.72	PKA-C	1	0.212717	0.038151
	199	211	CGTPEYLAPEIIL			10	1418.72	PKA-C	5	0.639258	0.038804
	199	211	CGTPEYLAPEIIL			10	1418.72	PKA-C	10	0.669609	0.023287
46	199	211	CGTPEYLAPEIIL		2	10	1418.72	PKA-C/SMO	0	0	0
	199	211	CGTPEYLAPEIIL			10	1418.72	PKA-C/SMO	1	1.51662	0.083021
	199	211	CGTPEYLAPEIIL			10	1418.72	PKA-C/SMO	5	1.933	0.064671
	199	211	CGTPEYLAPEIIL			10	1418.72	PKA-C/SMO	10	1.90478	0.088779
	199	211	CGTPEYLAPEIIL			10	1418.72	PKA-C/pSMO	0	0	0
	199	211	CGTPEYLAPEIIL			10	1418.72	PKA-C/pSMO	1	1.114	0.143484
	199	211	CGTPEYLAPEIIL			10	1418.72	PKA-C/pSMO	5	1.38092	0.095224
	199	211	CGTPEYLAPEIIL			10	1418.72	PKA-C/pSMO	10	1.72341	0.08102
	205	211	LAPEIIL			5	768.487	PKA-C	0	0	0
	205	211	LAPEIIL			5	768.487	PKA-C	1	0.035982	0.01536
	205	211	LAPEIIL			5	768.487	PKA-C	5	0.087014	0.022755
	205	211	LAPEIIL			5	768.487	PKA-C	10	0.119187	0.042095
47	205	211	LAPEIIL		1	5	768.487	PKA-C/SMO	0	0	0
	205	211	LAPEIIL			5	768.487	PKA-C/SMO	1	0.419732	0.072056
	205	211	LAPEIIL			5	768.487	PKA-C/SMO	5	0.511956	0.049905
	205	211	LAPEIIL			5	768.487	PKA-C/SMO	10	0.563026	0.025135
	205	211	LAPEIIL			5	768.487	PKA-C/pSMO	0	0	0
	205	211	LAPEIIL			5	768.487	PKA-C/pSMO	1	0.374982	0.025319
	205	211	LAPEIIL			5	768.487	PKA-C/pSMO	5	0.441638	0.015369
	205	211	LAPEIIL			5	768.487	PKA-C/pSMO	10	0.671569	0.065333
	212	221	SKGYNKAVDW			9	1167.58	PKA-C	0	0	0
	212	221	SKGYNKAVDW			9	1167.58	PKA-C	1	1.3366	0.07533
	212	221	SKGYNKAVDW			9	1167.58	PKA-C	5	1.76342	0.019355
	212	221	SKGYNKAVDW			9	1167.58	PKA-C	10	1.78698	0.022826
48	212	221	SKGYNKAVDW		2	9	1167.58	PKA-C/SMO	0	0	0
	212	221	SKGYNKAVDW			9	1167.58	PKA-C/SMO	1	1.93328	0.022886
	212	221	SKGYNKAVDW			9	1167.58	PKA-C/SMO	5	2.05177	0.01979
	212	221	SKGYNKAVDW			9	1167.58	PKA-C/SMO	10	2.11289	0.021487
	212	221	SKGYNKAVDW			9	1167.58	PKA-C/pSMO	0	0	0
	212	221	SKGYNKAVDW			9	1167.58	PKA-C/pSMO	1	1.54201	0.126503
	212	221	SKGYNKAVDW			9	1167.58	PKA-C/pSMO	5	1.88311	0.01929
	212	221	SKGYNKAVDW			9	1167.58	PKA-C/pSMO	10	2.05561	0.037737
	231	239	MAAGYPPFF			6	1000.46	PKA-C	0	0	0
	231	239	MAAGYPPFF			6	1000.46	PKA-C	1	0.763775	0.015166
	231	239	MAAGYPPFF			6	1000.46	PKA-C	5	0.962255	0.017767
	231	239	MAAGYPPFF			6	1000.46	PKA-C	10	1.06687	0.066541
49	231	239	MAAGYPPFF		1	6	1000.46	PKA-C/SMO	0	0	0
	231	239	MAAGYPPFF			6	1000.46	PKA-C/SMO	1	0.885346	0.051636
	231	239	MAAGYPPFF			6	1000.46	PKA-C/SMO	5	0.944504	0.009757
	231	239	MAAGYPPFF			6	1000.46	PKA-C/SMO	10	1.00463	0.021764
	231	239	MAAGYPPFF			6	1000.46	PKA-C/pSMO	0	0	0
	231	239	MAAGYPPFF			6	1000.46	PKA-C/pSMO	1	0.78686	0.037451
	231	239	MAAGYPPFF			6	1000.46	PKA-C/pSMO	5	0.892871	0.018173
	231	239	MAAGYPPFF			6	1000.46	PKA-C/pSMO	10	1.08521	0.01867
	231	245	MAAGYPPFFADQPIQ			11	1652.78	PKA-C	0	0	0
	231	245	MAAGYPPFFADQPIQ			11	1652.78	PKA-C	1	3.1242	0.280984
	231	245	MAAGYPPFFADQPIQ			11	1652.78	PKA-C	5	4.33847	0.068858
	231	245	MAAGYPPFFADQPIQ			11	1652.78	PKA-C	10	4.41215	0.095981
50	231	245	MAAGYPPFFADQPIQ		2	11	1652.78	PKA-C/SMO	0	0	0
	231	245	MAAGYPPFFADQPIQ			11	1652.78	PKA-C/SMO	1	4.15866	0.109439
	231	245	MAAGYPPFFADQPIQ			11	1652.78	PKA-C/SMO	5	4.48425	0.059572
	231	245	MAAGYPPFFADQPIQ			11	1652.78	PKA-C/SMO	10	4.55241	0.029265
	231	245	MAAGYPPFFADQPIQ			11	1652.78	PKA-C/pSMO	0	0	0
	231	245	MAAGYPPFFADQPIQ			11	1652.78	PKA-C/pSMO	1	3.16313	0.136369
	231	245	MAAGYPPFFADQPIQ			11	1652.78	PKA-C/pSMO	5	3.78927	0.037644
	231	245	MAAGYPPFFADQPIQ			11	1652.78	PKA-C/pSMO	10	4.30356	0.09127
	232	239	AAGYPPFF			5	869.419	PKA-C	0	0	0
	232	239	AAGYPPFF			5	869.419	PKA-C	1	0.812364	0.003612
	232	239	AAGYPPFF			5	869.419	PKA-C	5	0.974951	0.040978
	232	239	AAGYPPFF			5	869.419	PKA-C	10	1.07046	0.056923
51	232	239	AAGYPPFF		1	5	869.419	PKA-C/SMO	0	0	0
	232	239	AAGYPPFF			5	869.419	PKA-C/SMO	1	0.878484	0.023012
	232	239	AAGYPPFF			5	869.419	PKA-C/SMO	5	0.942294	0.02301
	232	239	AAGYPPFF			5	869.419	PKA-C/SMO	10	1.00866	0.026462
	232	239	AAGYPPFF			5	869.419	PKA-C/pSMO	0	0	0
	232	239	AAGYPPFF			5	869.419	PKA-C/pSMO	1	0.821305	0.053287
	232	239	AAGYPPFF			5	869.419	PKA-C/pSMO	5	0.901229	0.025966
	232	239	AAGYPPFF			5	869.419	PKA-C/pSMO	10	1.00832	0.024445
	233	239	AGYPPFF			4	798.382	PKA-C	0	0	0
	233	239	AGYPPFF			4	798.382	PKA-C	1	0.782519	0.01418
	233	239	AGYPPFF			4	798.382	PKA-C	5	0.95051	0.02727
	233	239	AGYPPFF			4	798.382	PKA-C	10	1.06701	0.071927
52	233	239	AGYPPFF		1	4	798.382	PKA-C/SMO	0	0	0
	233	239	AGYPPFF			4	798.382	PKA-C/SMO	1	0.882966	0.053668
	233	239	AGYPPFF			4	798.382	PKA-C/SMO	5	0.877042	0.063416
	233	239	AGYPPFF			4	798.382	PKA-C/SMO	10	0.972655	0.048215
	233	239	AGYPPFF			4	798.382	PKA-C/pSMO	0	0	0
	233	239	AGYPPFF			4	798.382	PKA-C/pSMO	1	0.785784	0.011999
	233	239	AGYPPFF			4	798.382	PKA-C/pSMO	5	0.869698	0.014212
	233	239	AGYPPFF			4	798.382	PKA-C/pSMO	10	0.988826	0.032244
	247	261	YEKIVSGKVRFPSHF			13	1793.97	PKA-C	0	0	0
	247	261	YEKIVSGKVRFPSHF			13	1793.97	PKA-C	1	3.40969	0.119706
	247	261	YEKIVSGKVRFPSHF			13	1793.97	PKA-C	5	4.44489	0.079791
	247	261	YEKIVSGKVRFPSHF			13	1793.97	PKA-C	10	4.71391	0.144706
53	247	261	YEKIVSGKVRFPSHF		4	13	1793.97	PKA-C/SMO	0	0	0
	247	261	YEKIVSGKVRFPSHF			13	1793.97	PKA-C/SMO	1	3.75918	0.0544
	247	261	YEKIVSGKVRFPSHF			13	1793.97	PKA-C/SMO	5	4.33891	0.07911
	247	261	YEKIVSGKVRFPSHF			13	1793.97	PKA-C/SMO	10	4.6493	0.074219
	247	261	YEKIVSGKVRFPSHF			13	1793.97	PKA-C/pSMO	0	0	0
	247	261	YEKIVSGKVRFPSHF			13	1793.97	PKA-C/pSMO	1	3.04774	0.18505
	247	261	YEKIVSGKVRFPSHF			13	1793.97	PKA-C/pSMO	5	3.59313	0.079626
	247	261	YEKIVSGKVRFPSHF			13	1793.97	PKA-C/pSMO	10	4.08418	0.018646
	247	264	YEKIVSGKVRFPSHFSSD			16	2083.06	PKA-C	0	0	0
	247	264	YEKIVSGKVRFPSHFSSD			16	2083.06	PKA-C	1	3.9743	0.13123
	247	264	YEKIVSGKVRFPSHFSSD			16	2083.06	PKA-C	5	5.17068	0.063883
	247	264	YEKIVSGKVRFPSHFSSD			16	2083.06	PKA-C	10	5.4417	0.147879
54	247	264	YEKIVSGKVRFPSHFSSD		3	16	2083.06	PKA-C/SMO	0	0	0
	247	264	YEKIVSGKVRFPSHFSSD			16	2083.06	PKA-C/SMO	1	4.4674	0.03599
	247	264	YEKIVSGKVRFPSHFSSD			16	2083.06	PKA-C/SMO	5	5.1204	0.112703
	247	264	YEKIVSGKVRFPSHFSSD			16	2083.06	PKA-C/SMO	10	5.51888	0.100663
	247	264	YEKIVSGKVRFPSHFSSD			16	2083.06	PKA-C/pSMO	0	0	0
	247	264	YEKIVSGKVRFPSHFSSD			16	2083.06	PKA-C/pSMO	1	3.54634	0.177483
	247	264	YEKIVSGKVRFPSHFSSD			16	2083.06	PKA-C/pSMO	5	4.333	0.105793
	247	264	YEKIVSGKVRFPSHFSSD			16	2083.06	PKA-C/pSMO	10	4.92346	0.040639
	247	265	YEKIVSGKVRFPSHFSSDL			17	2196.14	PKA-C	0	0	0
	247	265	YEKIVSGKVRFPSHFSSDL			17	2196.14	PKA-C	1	3.67745	0.067451
	247	265	YEKIVSGKVRFPSHFSSDL			17	2196.14	PKA-C	5	4.9638	0.067451
	247	265	YEKIVSGKVRFPSHFSSDL			17	2196.14	PKA-C	10	5.23723	0.228051
55	247	265	YEKIVSGKVRFPSHFSSDL		4	17	2196.14	PKA-C/SMO	0	0	0
	247	265	YEKIVSGKVRFPSHFSSDL			17	2196.14	PKA-C/SMO	1	4.09302	0.095407
	247	265	YEKIVSGKVRFPSHFSSDL			17	2196.14	PKA-C/SMO	5	4.96105	0.104421
	247	265	YEKIVSGKVRFPSHFSSDL			17	2196.14	PKA-C/SMO	10	5.32559	0.113327
	247	265	YEKIVSGKVRFPSHFSSDL			17	2196.14	PKA-C/pSMO	0	0	0
	247	265	YEKIVSGKVRFPSHFSSDL			17	2196.14	PKA-C/pSMO	1	3.50251	0.182711
	247	265	YEKIVSGKVRFPSHFSSDL			17	2196.14	PKA-C/pSMO	5	3.94301	0.014895
	247	265	YEKIVSGKVRFPSHFSSDL			17	2196.14	PKA-C/pSMO	10	4.66947	0.091026
	247	267	YEKIVSGKVRFPSHFSSDLKD			19	2439.27	PKA-C	0	0	0
	247	267	YEKIVSGKVRFPSHFSSDLKD			19	2439.27	PKA-C	1	3.60654	0.147076
	247	267	YEKIVSGKVRFPSHFSSDLKD			19	2439.27	PKA-C	5	4.72692	0.064737
	247	267	YEKIVSGKVRFPSHFSSDLKD			19	2439.27	PKA-C	10	4.96823	0.207406
56	247	267	YEKIVSGKVRFPSHFSSDLKD		5	19	2439.27	PKA-C/SMO	0	0	0
	247	267	YEKIVSGKVRFPSHFSSDLKD			19	2439.27	PKA-C/SMO	1	4.2633	0.068429
	247	267	YEKIVSGKVRFPSHFSSDLKD			19	2439.27	PKA-C/SMO	5	4.97032	0.097586
	247	267	YEKIVSGKVRFPSHFSSDLKD			19	2439.27	PKA-C/SMO	10	5.37441	0.082301
	247	267	YEKIVSGKVRFPSHFSSDLKD			19	2439.27	PKA-C/pSMO	0	0	0
	247	267	YEKIVSGKVRFPSHFSSDLKD			19	2439.27	PKA-C/pSMO	1	3.47515	0.259142
	247	267	YEKIVSGKVRFPSHFSSDLKD			19	2439.27	PKA-C/pSMO	5	4.14067	0.103427
	247	267	YEKIVSGKVRFPSHFSSDLKD			19	2439.27	PKA-C/pSMO	10	4.63005	0.102977
	268	273	LLRNLL			5	741.498	PKA-C	0	0	0
	268	273	LLRNLL			5	741.498	PKA-C	1	0.052599	0.015206
	268	273	LLRNLL			5	741.498	PKA-C	5	0.052159	0.01563
	268	273	LLRNLL			5	741.498	PKA-C	10	0.046375	0.019837
57	268	273	LLRNLL		1	5	741.498	PKA-C/SMO	0	0	0
	268	273	LLRNLL			5	741.498	PKA-C/SMO	1	0.170795	0.021782
	268	273	LLRNLL			5	741.498	PKA-C/SMO	5	0.269901	0.045029
	268	273	LLRNLL			5	741.498	PKA-C/SMO	10	0.286463	0.049313
	268	273	LLRNLL			5	741.498	PKA-C/pSMO	0	0	0
	268	273	LLRNLL			5	741.498	PKA-C/pSMO	1	0.111055	0.049579
	268	273	LLRNLL			5	741.498	PKA-C/pSMO	5	0.217294	0.032067
	268	273	LLRNLL			5	741.498	PKA-C/pSMO	10	0.354907	0.023291
	277	289	LTKRFGNLKNGVN			12	1460.83	PKA-C	0	0	0
	277	289	LTKRFGNLKNGVN			12	1460.83	PKA-C	1	3.61632	0.147324
	277	289	LTKRFGNLKNGVN			12	1460.83	PKA-C	5	4.25685	0.054125
	277	289	LTKRFGNLKNGVN			12	1460.83	PKA-C	10	4.35188	0.086073
58	277	289	LTKRFGNLKNGVN		3	12	1460.83	PKA-C/SMO	0	0	0
	277	289	LTKRFGNLKNGVN			12	1460.83	PKA-C/SMO	1	4.2905	0.049846
	277	289	LTKRFGNLKNGVN			12	1460.83	PKA-C/SMO	5	4.54276	0.04445
	277	289	LTKRFGNLKNGVN			12	1460.83	PKA-C/SMO	10	4.67122	0.090418
	277	289	LTKRFGNLKNGVN			12	1460.83	PKA-C/pSMO	0	0	0
	277	289	LTKRFGNLKNGVN			12	1460.83	PKA-C/pSMO	1	3.7497	0.110087
	277	289	LTKRFGNLKNGVN			12	1460.83	PKA-C/pSMO	5	4.07892	0.05
	277	289	LTKRFGNLKNGVN			12	1460.83	PKA-C/pSMO	10	4.48076	0.143262
	278	284	TKRFGNL			6	835.479	PKA-C	0	0	0
	278	284	TKRFGNL			6	835.479	PKA-C	1	0.621722	0.142106
	278	284	TKRFGNL			6	835.479	PKA-C	5	1.18712	0.028547
	278	284	TKRFGNL			6	835.479	PKA-C	10	1.21911	0.036313
59	278	284	TKRFGNL		2	6	835.479	PKA-C/SMO	0	0	0
	278	284	TKRFGNL			6	835.479	PKA-C/SMO	1	1.20556	0.050807
	278	284	TKRFGNL			6	835.479	PKA-C/SMO	5	1.38672	0.057967
	278	284	TKRFGNL			6	835.479	PKA-C/SMO	10	1.45393	0.062386
	278	284	TKRFGNL			6	835.479	PKA-C/pSMO	0	0	0
	278	284	TKRFGNL			6	835.479	PKA-C/pSMO	1	0.880757	0.087247
	278	284	TKRFGNL			6	835.479	PKA-C/pSMO	5	1.1594	0.037158
	278	284	TKRFGNL			6	835.479	PKA-C/pSMO	10	1.35621	0.036242
	278	296	TKRFGNLKNGVNDIKNHKW			18	2269.23	PKA-C	0	0	0
	278	296	TKRFGNLKNGVNDIKNHKW			18	2269.23	PKA-C	1	3.75378	0.158367
	278	296	TKRFGNLKNGVNDIKNHKW			18	2269.23	PKA-C	5	4.51728	0.076893
	278	296	TKRFGNLKNGVNDIKNHKW			18	2269.23	PKA-C	10	4.65307	0.079861
60	278	296	TKRFGNLKNGVNDIKNHKW		5	18	2269.23	PKA-C/SMO	0	0	0
		296	TKRFGNLKNGVNDIKNHKW			18	2269.23	PKA-C/SMO	1	4.62523	0.156584
		296	TKRFGNLKNGVNDIKNHKW			18	2269.23	PKA-C/SMO	5	4.96376	0.228524
		296	TKRFGNLKNGVNDIKNHKW			18	2269.23	PKA-C/SMO	10	5.23491	0.219139
		296	TKRFGNLKNGVNDIKNHKW			18	2269.23	PKA-C/pSMO	0	0	0
		296	TKRFGNLKNGVNDIKNHKW			18	2269.23		1	3.62695	0.21378
		296	TKRFGNLKNGVNDIKNHKW			18	2269.23		10	4.77007	0.074783
61	278	302	TKRFGNLKNGVNDIKNHKWFATTDW		4	24	2990.54	PKA-C	0	0	0
		302	TKRFGNLKNGVNDIKNHKWFATTDW			24	2990.54		1	4.35222	0.084885
		302	TKRFGNLKNGVNDIKNHKWFATTDW			24	2990.54		5	6.08902	0.143367
		302	TKRFGNLKNGVNDIKNHKWFATTDW			24	2990.54		10	6.24357	0.06544
		302	TKRFGNLKNGVNDIKNHKWFATTDW			24	2990.54	PKA-C/SMO	0	0	0
		302	TKRFGNLKNGVNDIKNHKWFATTDW			24	2990.54	PKA-C/SMO	1	6.17277	0.076198
		302	TKRFGNLKNGVNDIKNHKWFATTDW			24	2990.54	PKA-C/SMO	5	6.93537	0.032497
		302	TKRFGNLKNGVNDIKNHKWFATTDW			24	2990.54	PKA-C/SMO	10	7.24392	0.145509
		302	TKRFGNLKNGVNDIKNHKWFATTDW			24	2990.54	PKA-C/pSMO	0	0	0
		302	TKRFGNLKNGVNDIKNHKWFATTDW			24	2990.54	PKA-C/pSMO	1	4.47952	0.225882
		302	TKRFGNLKNGVNDIKNHKWFATTDW			24	2990.54	PKA-C/pSMO	5	5.74582	0.03191
		302	TKRFGNLKNGVNDIKNHKWFATTDW			24	2990.54	PKA-C/pSMO	10	6.35212	0.193327
62	290	301	DIKNHKWFATTD		3	11	1475.73	PKA-C	0	0	0
	290	301	DIKNHKWFATTD			11	1475.73	PKA-C	1	1.74926	0.08801
	290	301	DIKNHKWFATTD			11	1475.73	PKA-C	5	2.49442	0.099199
	290	301	DIKNHKWFATTD			11	1475.73	PKA-C	10	2.6346	0.057553
	290	301	DIKNHKWFATTD			11	1475.73	PKA-C/SMO	0	0	0
	290	301	DIKNHKWFATTD			11	1475.73	PKA-C/SMO	1	2.36265	0.114383
	290	301	DIKNHKWFATTD			11	1475.73	PKA-C/SMO	5	2.89118	0.134059
	290	301	DIKNHKWFATTD			11	1475.73	PKA-C/SMO	10	3.06405	0.081471
	290	301	DIKNHKWFATTD			11	1475.73	PKA-C/pSMO	0	0	0
	290	301	DIKNHKWFATTD			11	1475.73	PKA-C/pSMO	1	1.8372	0.271695
	290	301	DIKNHKWFATTD			11	1475.73	PKA-C/pSMO	5	2.32027	0.051909
	290	301	DIKNHKWFATTD			11	1475.73	PKA-C/pSMO	10	2.79028	0.049646
63	290	302	DIKNHKWFATTDW		3	12	1661.81	PKA-C	0	0	0
	290	302	DIKNHKWFATTDW			12	1661.81	PKA-C	1	1.57646	0.082672
	290	302	DIKNHKWFATTDW			12	1661.81	PKA-C	5	2.68477	0.05764
	290	302	DIKNHKWFATTDW			12	1661.81	PKA-C	10	2.82179	0.043743
	290	302	DIKNHKWFATTDW			12	1661.81	PKA-C/SMO	0	0	0
	290	302	DIKNHKWFATTDW			12	1661.81	PKA-C/SMO	1	2.70744	0.033005
	290	302	DIKNHKWFATTDW			12	1661.81	PKA-C/SMO	5	3.1861	0.030411
	290	302	DIKNHKWFATTDW			12	1661.81	PKA-C/SMO	10	3.3094	0.027087
	290	302	DIKNHKWFATTDW			12	1661.81	PKA-C/pSMO	0	0	0
	290	302	DIKNHKWFATTDW			12	1661.81	PKA-C/pSMO	1	1.91701	0.114364
	290	302	DIKNHKWFATTDW			12	1661.81	PKA-C/pSMO	5	2.57992	0.024173
	290	302	DIKNHKWFATTDW			12	1661.81	PKA-C/pSMO	10	3.05913	0.024112
64	297	302	FATTDW		1	5	740.325	PKA-C	0	0	0
	297	302	FATTDW			5	740.325	PKA-C	1	1.24651	0.083024
	297	302	FATTDW			5	740.325	PKA-C	5	2.2084	0.058596
	297	302	FATTDW			5	740.325	PKA-C	10	2.32113	0.040352
	297	302	FATTDW			5	740.325	PKA-C/SMO	0	0	0
	297	302	FATTDW			5	740.325	PKA-C/SMO	1	2.0887	0.037866
	297	302	FATTDW			5	740.325	PKA-C/SMO	5	2.41293	0.032673
	297	302	FATTDW			5	740.325	PKA-C/SMO	10	2.42773	0.043402
	297	302	FATTDW			5	740.325	PKA-C/pSMO	0	0	0
	297	302	FATTDW			5	740.325	PKA-C/pSMO	1	1.38781	0.115842
	297	302	FATTDW			5	740.325	PKA-C/pSMO	5	1.9153	0.015687
	297	302	FATTDW			5	740.325	PKA-C/pSMO	10	2.22272	0.0104
65	303	312	IAIYQRKVEA		2	9	1190.69	PKA-C	0	0	0
	303	312	IAIYQRKVEA			9	1190.69	PKA-C	1	0.94437	0.063695
	303	312	IAIYQRKVEA			9	1190.69	PKA-C	5	1.42691	0.052588
	303	312	IAIYQRKVEA			9	1190.69	PKA-C	10	1.45265	0.036627
	303	312	IAIYQRKVEA			9	1190.69	PKA-C/SMO	0	0	0
	303	312	IAIYQRKVEA			9	1190.69	PKA-C/SMO	1	1.72761	0.063223
	303	312	IAIYQRKVEA			9	1190.69	PKA-C/SMO	5	2.03139	0.050872
	303	312	IAIYQRKVEA			9	1190.69	PKA-C/SMO	10	2.02364	0.02697
	303	312	IAIYQRKVEA			9	1190.69	PKA-C/pSMO	0	0	0
	303	312	IAIYQRKVEA			9	1190.69	PKA-C/pSMO	1	1.36872	0.144425
	303	312	IAIYQRKVEA			9	1190.69	PKA-C/pSMO	5	1.7139	0.093382
	303	312	IAIYQRKVEA			9	1190.69	PKA-C/pSMO	10	2.09441	0.096306
66	303	326	IAIYQRKVEAPFIPKFKGPGDTSN		3	20	2676.45	PKA-C	0	0	0
	303	326	IAIYQRKVEAPFIPKFKGPGDTSN			20	2676.45	PKA-C	1	5.95708	0.046789
	303	326	IAIYQRKVEAPFIPKFKGPGDTSN			20	2676.45	PKA-C	5	6.57398	0.058735
	303	326	IAIYQRKVEAPFIPKFKGPGDTSN			20	2676.45	PKA-C	10	6.72808	0.089485
	303	326	IAIYQRKVEAPFIPKFKGPGDTSN			20	2676.45	PKA-C/SMO	0	0	0
	303	326	IAIYQRKVEAPFIPKFKGPGDTSN			20	2676.45	PKA-C/SMO	1	7.01455	0.032622
	303	326	IAIYQRKVEAPFIPKFKGPGDTSN			20	2676.45	PKA-C/SMO	5	7.28897	0.073092
	303	326	IAIYQRKVEAPFIPKFKGPGDTSN			20	2676.45	PKA-C/SMO	10	7.5426	0.068775
	303	326	IAIYQRKVEAPFIPKFKGPGDTSN			20	2676.45	PKA-C/pSMO	0	0	0
	303	326	IAIYQRKVEAPFIPKFKGPGDTSN			20	2676.45	PKA-C/pSMO	1	5.9783	0.206911
	303	326	IAIYQRKVEAPFIPKFKGPGDTSN			20	2676.45	PKA-C/pSMO	5	6.60093	0.033467
	303	326	IAIYQRKVEAPFIPKFKGPGDTSN			20	2676.45	PKA-C/pSMO	10	7.0625	0.033166
67	303	327	IAIYQRKVEAPFIPKFKGPGDTSNF		3	21	2823.52	PKA-C	0	0	0
	303	327	IAIYQRKVEAPFIPKFKGPGDTSNF			21	2823.52	PKA-C	1	6.24899	0.114378
	303	327	IAIYQRKVEAPFIPKFKGPGDTSNF			21	2823.52	PKA-C	5	6.93959	0.011416
	303	327	IAIYQRKVEAPFIPKFKGPGDTSNF			21	2823.52	PKA-C	10	7.11224	0.074998
	303	327	IAIYQRKVEAPFIPKFKGPGDTSNF			21	2823.52	PKA-C/SMO	0	0	0
	303	327	IAIYQRKVEAPFIPKFKGPGDTSNF			21	2823.52	PKA-C/SMO	1	7.06035	0.060952
	303	327	IAIYQRKVEAPFIPKFKGPGDTSNF			21	2823.52	PKA-C/SMO	5	7.54045	0.075322
	303	327	IAIYQRKVEAPFIPKFKGPGDTSNF			21	2823.52	PKA-C/SMO	10	7.84252	0.051819
	303	327	IAIYQRKVEAPFIPKFKGPGDTSNF			21	2823.52	PKA-C/pSMO	0	0	0
	303	327	IAIYQRKVEAPFIPKFKGPGDTSNF			21	2823.52	PKA-C/pSMO	1	6.14709	0.22956
	303	327	IAIYQRKVEAPFIPKFKGPGDTSNF			21	2823.52	PKA-C/pSMO	5	6.82112	0.094789
	303	327	IAIYQRKVEAPFIPKFKGPGDTSNF			21	2823.52	PKA-C/pSMO	10	7.31361	0.121547
68	305	326	IYQRKVEAPFIPKFKGPGDTSN		3	18	2492.33	PKA-C	0	0	0
	305	326	IYQRKVEAPFIPKFKGPGDTSN			18	2492.33	PKA-C	1	6.332	0.077386
	305	326	IYQRKVEAPFIPKFKGPGDTSN			18	2492.33	PKA-C	5	6.89782	0.052574
	305	326	IYQRKVEAPFIPKFKGPGDTSN			18	2492.33	PKA-C	10	7.09805	0.037799
	305	326	IYQRKVEAPFIPKFKGPGDTSN			18	2492.33	PKA-C/SMO	0	0	0
	305	326	IYQRKVEAPFIPKFKGPGDTSN			18	2492.33	PKA-C/SMO	1	7.25628	0.096525
	305	326	IYQRKVEAPFIPKFKGPGDTSN			18	2492.33	PKA-C/SMO	5	7.53468	0.029691
	305	326	IYQRKVEAPFIPKFKGPGDTSN			18	2492.33	PKA-C/SMO	10	7.66064	0.128828
	305	326	IYQRKVEAPFIPKFKGPGDTSN			18	2492.33	PKA-C/pSMO	0	0	0
	305	326	IYQRKVEAPFIPKFKGPGDTSN			18	2492.33	PKA-C/pSMO	1	6.11282	0.213942
	305	326	IYQRKVEAPFIPKFKGPGDTSN			18	2492.33	PKA-C/pSMO	5	6.71095	0.193463
	305	326	IYQRKVEAPFIPKFKGPGDTSN			18	2492.33	PKA-C/pSMO	10	7.13997	0.008624
69	305	327	IYQRKVEAPFIPKFKGPGDTSNF		3	19	2639.4	PKA-C	0	0	0
	305	327	IYQRKVEAPFIPKFKGPGDTSNF			19	2639.4	PKA-C	1	6.52064	0.122009
	305	327	IYQRKVEAPFIPKFKGPGDTSNF			19	2639.4	PKA-C	5	7.20819	0.076737
	305	327	IYQRKVEAPFIPKFKGPGDTSNF			19	2639.4	PKA-C	10	7.37285	0.068125
	305	327	IYQRKVEAPFIPKFKGPGDTSNF			19	2639.4	PKA-C/SMO	0	0	0
	305	327	IYQRKVEAPFIPKFKGPGDTSNF			19	2639.4	PKA-C/SMO	1	7.19242	0.02971
	305	327	IYQRKVEAPFIPKFKGPGDTSNF			19	2639.4	PKA-C/SMO	5	7.65314	0.045908
	305	327	IYQRKVEAPFIPKFKGPGDTSNF			19	2639.4	PKA-C/SMO	10	7.91114	0.092449
	305	327	IYQRKVEAPFIPKFKGPGDTSNF			19	2639.4	PKA-C/pSMO	0	0	0
	305	327	IYQRKVEAPFIPKFKGPGDTSNF			19	2639.4	PKA-C/pSMO	1	6.26931	0.235495
	305	327	IYQRKVEAPFIPKFKGPGDTSNF			19	2639.4	PKA-C/pSMO	5	6.85358	0.080927
	305	327	IYQRKVEAPFIPKFKGPGDTSNF			19	2639.4	PKA-C/pSMO	10	7.26172	0.022668
70	306	326	YQRKVEAPFIPKFKGPGDTSN		3	17	2379.25	PKA-C	0	0	0
	306	326	YQRKVEAPFIPKFKGPGDTSN			17	2379.25	PKA-C	1	6.20847	0.09882
	306	326	YQRKVEAPFIPKFKGPGDTSN			17	2379.25	PKA-C	5	6.79238	0.056939
	306	326	YQRKVEAPFIPKFKGPGDTSN			17	2379.25	PKA-C	10	6.91515	0.075666
	306	326	YQRKVEAPFIPKFKGPGDTSN			17	2379.25	PKA-C/SMO	0	0	0
	306	326	YQRKVEAPFIPKFKGPGDTSN			17	2379.25	PKA-C/SMO	1	7.03413	0.105798
	306	326	YQRKVEAPFIPKFKGPGDTSN			17	2379.25	PKA-C/SMO	5	7.35572	0.070091
	306	326	YQRKVEAPFIPKFKGPGDTSN			17	2379.25	PKA-C/SMO	10	7.51148	0.075386
	306	326	YQRKVEAPFIPKFKGPGDTSN			17	2379.25	PKA-C/pSMO	0	0	0
	306	326	YQRKVEAPFIPKFKGPGDTSN			17	2379.25	PKA-C/pSMO	1	5.93612	0.289781
	306	326	YQRKVEAPFIPKFKGPGDTSN			17	2379.25	PKA-C/pSMO	5	6.58228	0.100744
	306	326	YQRKVEAPFIPKFKGPGDTSN			17	2379.25	PKA-C/pSMO	10	6.95473	0.04962
71	306	327	YQRKVEAPFIPKFKGPGDTSNF		3	18	2526.31	PKA-C	0	0	0
	306	327	YQRKVEAPFIPKFKGPGDTSNF			18	2526.31	PKA-C	1	6.44975	0.09261
	306	327	YQRKVEAPFIPKFKGPGDTSNF			18	2526.31	PKA-C	5	7.09816	0.074289
	306	327	YQRKVEAPFIPKFKGPGDTSNF			18	2526.31	PKA-C	10	7.22191	0.070388
	306	327	YQRKVEAPFIPKFKGPGDTSNF			18	2526.31	PKA-C/SMO	0	0	0
	306	327	YQRKVEAPFIPKFKGPGDTSNF			18	2526.31	PKA-C/SMO	1	6.8806	0.07601
	306	327	YQRKVEAPFIPKFKGPGDTSNF			18	2526.31	PKA-C/SMO	5	7.27249	0.077683
	306	327	YQRKVEAPFIPKFKGPGDTSNF			18	2526.31	PKA-C/SMO	10	7.52717	0.022837
	306	327	YQRKVEAPFIPKFKGPGDTSNF			18	2526.31	PKA-C/pSMO	0	0	0
	306	327	YQRKVEAPFIPKFKGPGDTSNF			18	2526.31	PKA-C/pSMO	1	5.83626	0.06444
	306	327	YQRKVEAPFIPKFKGPGDTSNF			18	2526.31	PKA-C/pSMO	5	6.5471	0.074823
	306	327	YQRKVEAPFIPKFKGPGDTSNF			18	2526.31	PKA-C/pSMO	10	7.11097	0.059655
72	313	327	PFIPKFKGPGDTSNF		3	11	1651.85	PKA-C	0	0	0
	313	327	PFIPKFKGPGDTSNF			11	1651.85	PKA-C	1	5.51742	0.07497
	313	327	PFIPKFKGPGDTSNF			11	1651.85	PKA-C	5	5.57413	0.031227
	313	327	PFIPKFKGPGDTSNF			11	1651.85	PKA-C	10	5.59972	0.022002
	313	327	PFIPKFKGPGDTSNF			11	1651.85	PKA-C/SMO	0	0	0
	313	327	PFIPKFKGPGDTSNF			11	1651.85	PKA-C/SMO	1	5.46272	0.072459
	313	327	PFIPKFKGPGDTSNF			11	1651.85	PKA-C/SMO	5	5.6181	0.075521
	313	327	PFIPKFKGPGDTSNF			11	1651.85	PKA-C/SMO	10	5.72616	0.075754
	313	327	PFIPKFKGPGDTSNF			11	1651.85	PKA-C/pSMO	0	0	0
	313	327	PFIPKFKGPGDTSNF			11	1651.85	PKA-C/pSMO	1	4.64358	0.153332
	313	327	PFIPKFKGPGDTSNF			11	1651.85	PKA-C/pSMO	5	4.8734	0.156496
	313	327	PFIPKFKGPGDTSNF			11	1651.85	PKA-C/pSMO	10	5.11648	0.022914
73	327	332	FDDYEE		1	5	817.289	PKA-C	0	0	0
	327	332	FDDYEE			5	817.289	PKA-C	1	1.29161	0.037296
	327	332	FDDYEE			5	817.289	PKA-C	5	1.47254	0.022304
	327	332	FDDYEE			5	817.289	PKA-C	10	1.47117	0.030053
	327	332	FDDYEE			5	817.289	PKA-C/SMO	0	0	0
	327	332	FDDYEE			5	817.289	PKA-C/SMO	1	1.44777	0.02468
	327	332	FDDYEE			5	817.289	PKA-C/SMO	5	1.45866	0.019064
	327	332	FDDYEE			5	817.289	PKA-C/SMO	10	1.41884	0.020702
	327	332	FDDYEE			5	817.289	PKA-C/pSMO	0	0	0
	327	332	FDDYEE			5	817.289	PKA-C/pSMO	1	1.12295	0.111688
	327	332	FDDYEE			5	817.289	PKA-C/pSMO	5	1.29168	0.013133
	327	332	FDDYEE			5	817.289	PKA-C/pSMO	10	1.33254	0.020663
74	327	333	FDDYEEE		1	6	946.331	PKA-C	0	0	0
	327	333	FDDYEEE			6	946.331	PKA-C	1	1.77262	0.084225
	327	333	FDDYEEE			6	946.331	PKA-C	5	1.9415	0.018106
	327	333	FDDYEEE			6	946.331	PKA-C	10	1.96165	0.019809
	327	333	FDDYEEE			6	946.331	PKA-C/SMO	0	0	0
	327	333	FDDYEEE			6	946.331	PKA-C/SMO	1	1.9404	0.0682
	327	333	FDDYEEE			6	946.331	PKA-C/SMO	5	2.00476	0.062306
	327	333	FDDYEEE			6	946.331	PKA-C/SMO	10	1.94907	0.024685
	327	333	FDDYEEE			6	946.331	PKA-C/pSMO	0	0	0
	327	333	FDDYEEE			6	946.331	PKA-C/pSMO	1	1.93058	0.063159
	327	333	FDDYEEE			6	946.331	PKA-C/pSMO	5	1.98771	0.093337
	327	333	FDDYEEE			6	946.331	PKA-C/pSMO	10	2.10478	0.068501
75	328	333	DDYEEE		1	5	799.263	PKA-C	0	0	0
	328	333	DDYEEE			5	799.263	PKA-C	1	1.72715	0.082239
	328	333	DDYEEE			5	799.263	PKA-C	5	1.89153	0.024291
	328	333	DDYEEE			5	799.263	PKA-C	10	1.9138	0.048116
	328	333	DDYEEE			5	799.263	PKA-C/SMO	0	0	0
	328	333	DDYEEE			5	799.263	PKA-C/SMO	1	1.82956	0.049936
	328	333	DDYEEE			5	799.263	PKA-C/SMO	5	1.82424	0.064468
	328	333	DDYEEE			5	799.263	PKA-C/SMO	10	1.90283	0.121365
	328	333	DDYEEE			5	799.263	PKA-C/pSMO	0	0	0
	328	333	DDYEEE			5	799.263	PKA-C/pSMO	1	1.66117	0.037955
	328	333	DDYEEE			5	799.263	PKA-C/pSMO	5	1.73165	0.039055
	328	333	DDYEEE			5	799.263	PKA-C/pSMO	10	1.74805	0.013431
76	328	334	DDYEEEE		1	6	928.305	PKA-C	0	0	0
	328	334	DDYEEEE			6	928.305	PKA-C	1	2.43104	0.072743
	328	334	DDYEEEE			6	928.305	PKA-C	5	2.57213	0.012181
	328	334	DDYEEEE			6	928.305	PKA-C	10	2.56615	0.012378
	328	334	DDYEEEE			6	928.305	PKA-C/SMO	0	0	0
	328	334	DDYEEEE			6	928.305	PKA-C/SMO	1	2.52102	0.094759
	328	334	DDYEEEE			6	928.305	PKA-C/SMO	5	2.59953	0.060394
	328	334	DDYEEEE			6	928.305	PKA-C/SMO	10	2.55913	0.070291
	328	334	DDYEEEE			6	928.305	PKA-C/pSMO	0	0	0
	328	334	DDYEEEE			6	928.305	PKA-C/pSMO	1	2.27651	0.059378
	328	334	DDYEEEE			6	928.305	PKA-C/pSMO	5	2.4546	0.03573
	328	334	DDYEEEE			6	928.305	PKA-C/pSMO	10	2.40682	0.053977
