# Supplementary material for: Structural mechanism for noncanonical GPCR signaling in the Hedgehog pathway
Source: Nat Struct Mol Biol. 2026 Apr 30;33(5):795–809. doi: 10.1038/s41594-026-01800-z (PMC13186710; doi:10.1038/s41594-026-01800-z)
Supplement: Supplementary file 6 — Complete list of HDX-MS peptides and uptake values for both SMO and PKA-C. [file 41594_2026_1800_MOESM6_ESM.zip › SMO_state.xlsx]

## Sheet: SMO_state
Protein	Start	End	Sequence	Modification	Charge (z)	MaxUptake	MHP	State	Exposure	Uptake	Uptake SD
1	84	95	GSALPYGATTTL		1	10	1151.59	SMO	0	0	0
		95	GSALPYGATTTL			10			1	4.32421	0.090401
		95	GSALPYGATTTL			10			5	4.6991	0.066321
		95	GSALPYGATTTL			10			10	4.93074	0.058378
		95	GSALPYGATTTL			10		SMO/PKA-C	0	0	0
		95	GSALPYGATTTL			10		SMO/PKA-C	1	4.67279	0.332299
		95	GSALPYGATTTL			10		SMO/PKA-C	5	5.09356	0.033203
		95	GSALPYGATTTL			10		SMO/PKA-C	10	5.41143	0.062152
		95	GSALPYGATTTL			10		pSMO	0	0	0
		95	GSALPYGATTTL			10		pSMO	1	5.71097	0.081027
		95	GSALPYGATTTL			10		pSMO	5	5.80191	0.07029
		95	GSALPYGATTTL			10		pSMO	10	5.8847	0.071783
		95	GSALPYGATTTL			10		pSMO/PKA-C	0	0	0
		95	GSALPYGATTTL			10		pSMO/PKA-C	1	5.4448	0.131285
		95	GSALPYGATTTL			10		pSMO/PKA-C	5	5.73632	0.065029
		95	GSALPYGATTTL			10		pSMO/PKA-C	10	5.8812	0.093622
2	88	95	PYGATTTL		1	6	823.42	SMO	0	0	0
	88	95	PYGATTTL			6	823.42	SMO	1	2.36203	0.045573
	88	95	PYGATTTL			6	823.42	SMO	5	2.65882	0.031108
	88	95	PYGATTTL			6	823.42	SMO	10	2.82385	0.027762
	88	95	PYGATTTL			6	823.42	SMO/PKA-C	0	0	0
	88	95	PYGATTTL			6	823.42	SMO/PKA-C	1	2.34499	0.012288
	88	95	PYGATTTL			6	823.42	SMO/PKA-C	5	2.60736	0.019414
	88	95	PYGATTTL			6	823.42	SMO/PKA-C	10	2.83291	0.019297
	88	95	PYGATTTL			6	823.42	pSMO	0	0	0
	88	95	PYGATTTL			6	823.42	pSMO	1	2.78938	0.033591
	88	95	PYGATTTL			6	823.42	pSMO	5	3.03183	0.022552
	88	95	PYGATTTL			6	823.42	pSMO	10	3.10819	0.027523
	88	95	PYGATTTL			6	823.42	pSMO/PKA-C	0	0	0
	88	95	PYGATTTL			6	823.42	pSMO/PKA-C	1	3.63625	0.083724
	88	95	PYGATTTL			6	823.42	pSMO/PKA-C	5	3.86563	0.050463
	88	95	PYGATTTL			6	823.42	pSMO/PKA-C	10	3.97089	0.07039
3	96	110	LAGDSDSQEEAHGKL		3	14	1556.72	SMO	0	0	0
	96	110	LAGDSDSQEEAHGKL			14	1556.72	SMO	1	3.39553	0.027877
	96	110	LAGDSDSQEEAHGKL			14	1556.72	SMO	5	3.67052	0.035617
	96	110	LAGDSDSQEEAHGKL			14	1556.72	SMO	10	3.79223	0.028974
	96	110	LAGDSDSQEEAHGKL			14	1556.72	SMO/PKA-C	0	0	0
	96	110	LAGDSDSQEEAHGKL			14	1556.72	SMO/PKA-C	1	3.47485	0.107379
	96	110	LAGDSDSQEEAHGKL			14	1556.72	SMO/PKA-C	5	3.7324	0.128065
	96	110	LAGDSDSQEEAHGKL			14	1556.72	SMO/PKA-C	10	3.90456	0.058657
	96	110	LAGDSDSQEEAHGKL			14	1556.72	pSMO	0	0	0
	96	110	LAGDSDSQEEAHGKL			14	1556.72	pSMO	1	4.26182	0.069511
	96	110	LAGDSDSQEEAHGKL			14	1556.72	pSMO	5	4.41228	0.081562
	96	110	LAGDSDSQEEAHGKL			14	1556.72	pSMO	10	4.5317	0.060244
	96	110	LAGDSDSQEEAHGKL			14	1556.72	pSMO/PKA-C	0	0	0
	96	110	LAGDSDSQEEAHGKL			14	1556.72	pSMO/PKA-C	1	3.66272	0.103834
	96	110	LAGDSDSQEEAHGKL			14	1556.72	pSMO/PKA-C	5	3.97476	0.121804
	96	110	LAGDSDSQEEAHGKL			14	1556.72	pSMO/PKA-C	10	4.27933	0.143557
4	96	112	LAGDSDSQEEAHGKLVL		3	16	1768.87	SMO	0	0	0
	98.1006	110.63	LAGDSDSQEEAHGKL					SMO	1	3.45592	0.00351
	98.4444	111.046	LAGDSDSQEEAHGKL					SMO	5	4.17179	0.035105
	98.7881	111.463	LAGDSDSQEEAHGKL					SMO	10	4.48611	0.045936
	99.1318	111.88	LAGDSDSQEEAHGKL					SMO/PKA-C	0	0	0
	99.4755	112.297	LAGDSDSQEEAHGKL					SMO/PKA-C	1	3.27828	0.170184
	99.8192	112.714	LAGDSDSQEEAHGKL					SMO/PKA-C	5	3.93678	0.109939
	100.163	113.131	LAGDSDSQEEAHGKL					SMO/PKA-C	10	4.34089	0.0747
	100.507	113.548	LAGDSDSQEEAHGKL					pSMO	0	0	0
	100.85	113.964	LAGDSDSQEEAHGKL					pSMO	1	4.73631	0.090824
	101.194	114.381	LAGDSDSQEEAHGKL					pSMO	5	5.26076	0.071883
	101.538	114.798	LAGDSDSQEEAHGKL					pSMO	10	5.54186	0.071385
	101.881	115.215	LAGDSDSQEEAHGKL					pSMO/PKA-C	0	0	0
	102.225	115.632	LAGDSDSQEEAHGKL					pSMO/PKA-C	1	3.6506	0.142735
	102.569	116.049	LAGDSDSQEEAHGKL					pSMO/PKA-C	5	4.1442	0.110809
	102.913	116.465	LAGDSDSQEEAHGKL					pSMO/PKA-C	10	4.58292	0.253222
5	105	112	EAHGKLVL		1	7	866.509	SMO	0	0	0
	103.6	117.299	LAGDSDSQEEAHGKL					SMO	1	0.730784	0.025845
	103.944	117.716	LAGDSDSQEEAHGKL					SMO	5	1.12272	0.041395
	104.287	118.133	LAGDSDSQEEAHGKL					SMO	10	1.41406	0.044682
	104.631	118.55	LAGDSDSQEEAHGKL					SMO/PKA-C	0	0	0
	104.975	118.967	LAGDSDSQEEAHGKL					SMO/PKA-C	1	0.857119	0.142267
	105.319	119.383	LAGDSDSQEEAHGKL					SMO/PKA-C	5	1.20087	0.063373
	105.662	119.8	LAGDSDSQEEAHGKL					SMO/PKA-C	10	1.49407	0.027524
	106.006	120.217	LAGDSDSQEEAHGKL					pSMO	0	0	0
	106.35	120.634	LAGDSDSQEEAHGKL					pSMO	1	1.55507	0.014053
	106.693	121.051	LAGDSDSQEEAHGKL					pSMO	5	1.81699	0.02358
	107.037	121.468	LAGDSDSQEEAHGKL					pSMO	10	1.96255	0.017748
	107.381	121.884	LAGDSDSQEEAHGKL					pSMO/PKA-C	0	0	0
	107.725	122.301	LAGDSDSQEEAHGKL					pSMO/PKA-C	1	1.19985	0.019956
	108.068	122.718	LAGDSDSQEEAHGKL					pSMO/PKA-C	5	1.37858	0.047176
	108.412	123.135	LAGDSDSQEEAHGKL					pSMO/PKA-C	10	1.74499	0.077567
6	111	116	VLWSGL		1	5	674.387	SMO	0	0	0
	111	116	VLWSGL			5	674.387	SMO	1	0.896545	0.011404
	111	116	VLWSGL			5	674.387	SMO	5	1.07228	0.012369
	111	116	VLWSGL			5	674.387	SMO	10	1.20742	0.019042
	111	116	VLWSGL			5	674.387	SMO/PKA-C	0	0	0
	111	116	VLWSGL			5	674.387	SMO/PKA-C	1	1.09964	0.059389
	111	116	VLWSGL			5	674.387	SMO/PKA-C	5	1.2657	0.024639
	111	116	VLWSGL			5	674.387	SMO/PKA-C	10	1.3507	0.093423
	111	116	VLWSGL			5	674.387	pSMO	0	0	0
	111	116	VLWSGL			5	674.387	pSMO	1	1.62464	0.032938
	111	116	VLWSGL			5	674.387	pSMO	5	1.70519	0.024134
	111	116	VLWSGL			5	674.387	pSMO	10	1.80088	0.018426
	111	116	VLWSGL			5	674.387	pSMO/PKA-C	0	0	0
	111	116	VLWSGL			5	674.387	pSMO/PKA-C	1	1.42258	0.052351
	111	116	VLWSGL			5	674.387	pSMO/PKA-C	5	1.5737	0.046665
	111	116	VLWSGL			5	674.387	pSMO/PKA-C	10	1.67335	0.119679
7	124	130	AVIQPLL		1	5	753.487	pSMO	0	0	0
	124	130	AVIQPLL			5		pSMO	1	1.33308	0.071721
	124	130	AVIQPLL			5		pSMO	5	1.81481	0.064275
	124	130	AVIQPLL			5		pSMO	10	1.97132	0.037713
	124	130	AVIQPLL			5		pSMO/PKA-C	0	0	0
	124	130	AVIQPLL			5		pSMO/PKA-C	1	1.49786	0.053506
	124	130	AVIQPLL			5		pSMO/PKA-C	5	1.97811	0.076077
	124	130	AVIQPLL			5		pSMO/PKA-C	10	2.19698	0.119391
8	142	151	RVELPSRTLC		2	8	1173.64	SMO	0	0	0
	142	151	RVELPSRTLC			8		SMO	1	3.02597	0.097703
	142	151	RVELPSRTLC			8		SMO	5	3.15541	0.105562
	142	151	RVELPSRTLC			8		SMO	10	3.22523	0.042093
	142	151	RVELPSRTLC			8		SMO/PKA-C	0	0	0
	142	151	RVELPSRTLC			8		SMO/PKA-C	1	3.5021	0.041549
	142	151	RVELPSRTLC			8		SMO/PKA-C	5	4.00296	0.097607
	142	151	RVELPSRTLC			8		SMO/PKA-C	10	4.09537	0.050544
	142	151	RVELPSRTLC			8		pSMO	0	0	0
	142	151	RVELPSRTLC			8		pSMO	1	4.29233	0.120492
	142	151	RVELPSRTLC			8		pSMO	5	4.35491	0.084935
	142	151	RVELPSRTLC			8		pSMO	10	4.40767	0.093346
	142	151	RVELPSRTLC			8		pSMO/PKA-C	0	0	0
	142	151	RVELPSRTLC			8		pSMO/PKA-C	1	4.38202	0.096469
	142	151	RVELPSRTLC			8		pSMO/PKA-C	5	4.56083	0.079411
	142	151	RVELPSRTLC			8		pSMO/PKA-C	10	4.72421	0.103877
9	160	170	IVERERGWPDF		3	9	1403.71	SMO	0	0	0
Smoothened	160	170	IVERERGWPDF			9	1403.71	SMO	1	3.49715	0.162469
Smoothened	160	170	IVERERGWPDF			9	1403.71	SMO	5	3.66833	0.108897
Smoothened	160	170	IVERERGWPDF			9	1403.71	SMO	10	3.62936	0.074975
Smoothened	160	170	IVERERGWPDF			9	1403.71	SMO/PKA-C	0	0	0
Smoothened	160	170	IVERERGWPDF			9	1403.71	SMO/PKA-C	1	3.23546	0.105356
Smoothened	160	170	IVERERGWPDF			9	1403.71	SMO/PKA-C	5	3.3461	0.128652
Smoothened	160	170	IVERERGWPDF			9	1403.71	SMO/PKA-C	10	3.44602	0.028829
Smoothened	160	170	IVERERGWPDF			9	1403.71	pSMO	0	0	0
Smoothened	160	170	IVERERGWPDF			9	1403.71	pSMO	1	3.80741	0.096726
Smoothened	160	170	IVERERGWPDF			9	1403.71	pSMO	5	3.83297	0.051561
Smoothened	160	170	IVERERGWPDF			9	1403.71	pSMO	10	3.82928	0.081802
Smoothened	160	170	IVERERGWPDF			9	1403.71	pSMO/PKA-C	0	0	0
Smoothened	160	170	IVERERGWPDF			9	1403.71	pSMO/PKA-C	1	3.43889	0.144803
Smoothened	160	170	IVERERGWPDF			9	1403.71	pSMO/PKA-C	5	3.65531	0.09397
Smoothened	160	170	IVERERGWPDF			9	1403.71	pSMO/PKA-C	10	3.7501	0.042465
10	163	170	RERGWPDF		2	6	1062.51	SMO	0	0	0
Smoothened	163	170	RERGWPDF			6	1062.51	SMO	1	2.11468	0.034294
Smoothened	163	170	RERGWPDF			6	1062.51	SMO	5	2.16348	0.044762
Smoothened	163	170	RERGWPDF			6	1062.51	SMO	10	2.15772	0.024178
Smoothened	163	170	RERGWPDF			6	1062.51	SMO/PKA-C	0	0	0
Smoothened	163	170	RERGWPDF			6	1062.51	SMO/PKA-C	1	2.08786	0.041409
Smoothened	163	170	RERGWPDF			6	1062.51	SMO/PKA-C	5	2.13741	0.044894
Smoothened	163	170	RERGWPDF			6	1062.51	SMO/PKA-C	10	2.18723	0.025802
Smoothened	163	170	RERGWPDF			6	1062.51	pSMO	0	0	0
Smoothened	163	170	RERGWPDF			6	1062.51	pSMO	1	2.28136	0.038329
Smoothened	163	170	RERGWPDF			6	1062.51	pSMO	5	2.25571	0.078143
Smoothened	163	170	RERGWPDF			6	1062.51	pSMO	10	2.26428	0.048481
Smoothened	163	170	RERGWPDF			6	1062.51	pSMO/PKA-C	0	0	0
Smoothened	163	170	RERGWPDF			6	1062.51	pSMO/PKA-C	1	2.05843	0.033603
Smoothened	163	170	RERGWPDF			6	1062.51	pSMO/PKA-C	5	2.18428	0.07146
Smoothened	163	170	RERGWPDF			6	1062.51	pSMO/PKA-C	10	2.20088	0.057349
11	171	188	LRCTPDHFPEGCPNEVQN		3	14	2055.9	pSMO	0	0	0
Smoothened	171	188	LRCTPDHFPEGCPNEVQN			14		pSMO	1	4.87653	0.04446
Smoothened	171	188	LRCTPDHFPEGCPNEVQN			14		pSMO	5	4.83787	0.269532
Smoothened	171	188	LRCTPDHFPEGCPNEVQN			14		pSMO	10	4.81757	0.219362
Smoothened	171	188	LRCTPDHFPEGCPNEVQN			14		pSMO/PKA-C	0	0	0
Smoothened	171	188	LRCTPDHFPEGCPNEVQN			14		pSMO/PKA-C	1	5.14331	0.116076
Smoothened	171	188	LRCTPDHFPEGCPNEVQN			14		pSMO/PKA-C	5	5.4968	0.116585
Smoothened	171	188	LRCTPDHFPEGCPNEVQN			14		pSMO/PKA-C	10	5.58309	0.128243
12	194	206	SGQCEAPLVRTDN		2	11	1389.64	SMO	0	0	0
	194	206	SGQCEAPLVRTDN			11	1389.64	SMO	1	4.43308	0.119381
	194	206	SGQCEAPLVRTDN			11	1389.64	SMO	5	4.43987	0.037054
	194	206	SGQCEAPLVRTDN			11	1389.64	SMO	10	4.45109	0.055126
	194	206	SGQCEAPLVRTDN			11	1389.64	SMO/PKA-C	0	0	0
	194	206	SGQCEAPLVRTDN			11	1389.64	SMO/PKA-C	1	4.13553	0.099172
	194	206	SGQCEAPLVRTDN			11	1389.64	SMO/PKA-C	5	4.11235	0.03743
	194	206	SGQCEAPLVRTDN			11	1389.64	SMO/PKA-C	10	4.15748	0.091364
13	199	208	APLVRTDNPK		2	7	1110.63	SMO/PKA-C	0	0	0
Smoothened	199	208	APLVRTDNPK			7	1110.63	SMO/PKA-C	1	1.58117	0.05284
Smoothened	199	208	APLVRTDNPK			7	1110.63	SMO/PKA-C	5	1.79407	0.054873
Smoothened	199	208	APLVRTDNPK			7	1110.63	SMO/PKA-C	10	1.81546	0.057052
Smoothened	199	208	APLVRTDNPK			7	1110.63	pSMO/PKA-C	0	0	0
Smoothened	199	208	APLVRTDNPK			7	1110.63	pSMO/PKA-C	1	1.32408	0.168186
Smoothened	199	208	APLVRTDNPK			7	1110.63	pSMO/PKA-C	5	1.59047	0.133293
Smoothened	199	208	APLVRTDNPK			7	1110.63	pSMO/PKA-C	10	1.71097	0.156544
14	211	218	YEDVEGCG		1	7	871.314	SMO	0	0	0
Smoothened	211	218	YEDVEGCG			7		SMO	1	0.986327	0.026773
Smoothened	211	218	YEDVEGCG			7		SMO	5	1.47825	0.035101
Smoothened	211	218	YEDVEGCG			7		SMO	10	1.59477	0.051508
Smoothened	211	218	YEDVEGCG			7		SMO/PKA-C	0	0	0
Smoothened	211	218	YEDVEGCG			7		SMO/PKA-C	1	1.10216	0.257568
Smoothened	211	218	YEDVEGCG			7		SMO/PKA-C	5	1.5759	0.09433
Smoothened	211	218	YEDVEGCG			7		SMO/PKA-C	10	1.6679	0.137823
Smoothened	211	218	YEDVEGCG			7		pSMO	0	0	0
Smoothened	211	218	YEDVEGCG			7		pSMO	1	1.22497	0.055582
Smoothened	211	218	YEDVEGCG			7		pSMO	5	1.61589	0.043308
Smoothened	211	218	YEDVEGCG			7		pSMO	10	1.75333	0.055228
Smoothened	211	218	YEDVEGCG			7		pSMO/PKA-C	0	0	0
Smoothened	211	218	YEDVEGCG			7		pSMO/PKA-C	1	0.935494	0.104047
Smoothened	211	218	YEDVEGCG			7		pSMO/PKA-C	5	1.28351	0.153208
Smoothened	211	218	YEDVEGCG			7		pSMO/PKA-C	10	1.59252	0.259625
15	221	226	CQNPLF		1	4	721.334	SMO	0	0	0
Smoothened	221	226	CQNPLF			4	721.334	SMO	1	0.393426	0.01135
Smoothened	221	226	CQNPLF			4	721.334	SMO	5	0.404893	0.034519
Smoothened	221	226	CQNPLF			4	721.334	SMO	10	0.451286	0.016095
Smoothened	221	226	CQNPLF			4	721.334	SMO/PKA-C	0	0	0
Smoothened	221	226	CQNPLF			4	721.334	SMO/PKA-C	1	0.544651	0.153388
Smoothened	221	226	CQNPLF			4	721.334	SMO/PKA-C	5	0.718995	0.149
Smoothened	221	226	CQNPLF			4	721.334	SMO/PKA-C	10	0.750038	0.167963
Smoothened	221	226	CQNPLF			4	721.334	pSMO	0	0	0
Smoothened	221	226	CQNPLF			4	721.334	pSMO	1	0.496246	0.028981
Smoothened	221	226	CQNPLF			4	721.334	pSMO	5	0.50039	0.051084
Smoothened	221	226	CQNPLF			4	721.334	pSMO	10	0.58059	0.024991
Smoothened	221	226	CQNPLF			4	721.334	pSMO/PKA-C	0	0	0
Smoothened	221	226	CQNPLF			4	721.334	pSMO/PKA-C	1	0.665072	0.027714
Smoothened	221	226	CQNPLF			4	721.334	pSMO/PKA-C	5	0.809088	0.131317
Smoothened	221	226	CQNPLF			4	721.334	pSMO/PKA-C	10	0.862955	0.078665
16	233	248	DMHSYIAAFGAVTGLC		3	15	1655.76	SMO	0	0	0
Smoothened	233	248	DMHSYIAAFGAVTGLC			15	1655.76	SMO	1	2.96493	0.074082
Smoothened	233	248	DMHSYIAAFGAVTGLC			15	1655.76	SMO	5	3.59669	0.041043
Smoothened	233	248	DMHSYIAAFGAVTGLC			15	1655.76	SMO	10	3.92338	0.044653
Smoothened	233	248	DMHSYIAAFGAVTGLC			15	1655.76	SMO/PKA-C	0	0	0
Smoothened	233	248	DMHSYIAAFGAVTGLC			15	1655.76	SMO/PKA-C	1	2.99371	0.115898
Smoothened	233	248	DMHSYIAAFGAVTGLC			15	1655.76	SMO/PKA-C	5	3.53522	0.070735
Smoothened	233	248	DMHSYIAAFGAVTGLC			15	1655.76	SMO/PKA-C	10	3.91111	0.046249
Smoothened	233	248	DMHSYIAAFGAVTGLC			15	1655.76	pSMO	0	0	0
Smoothened	233	248	DMHSYIAAFGAVTGLC			15	1655.76	pSMO	1	4.267	0.050552
Smoothened	233	248	DMHSYIAAFGAVTGLC			15	1655.76	pSMO	5	4.64708	0.062706
Smoothened	233	248	DMHSYIAAFGAVTGLC			15	1655.76	pSMO	10	4.91085	0.060143
Smoothened	233	248	DMHSYIAAFGAVTGLC			15	1655.76	pSMO/PKA-C	0	0	0
Smoothened	233	248	DMHSYIAAFGAVTGLC			15	1655.76	pSMO/PKA-C	1	3.24956	0.105242
Smoothened	233	248	DMHSYIAAFGAVTGLC			15	1655.76	pSMO/PKA-C	5	3.67214	0.103876
Smoothened	233	248	DMHSYIAAFGAVTGLC			15	1655.76	pSMO/PKA-C	10	4.13201	0.251516
17	238	247	IAAFGAVTGL		1	9	919.525	SMO	0	0	0
Smoothened	238	247	IAAFGAVTGL			9		SMO	1	0.040016	0.031797
Smoothened	238	247	IAAFGAVTGL			9		SMO	5	0.031687	0.023923
Smoothened	238	247	IAAFGAVTGL			9		SMO	10	0.045409	0.023069
Smoothened	238	247	IAAFGAVTGL			9		SMO/PKA-C	0	0	0
Smoothened	238	247	IAAFGAVTGL			9		SMO/PKA-C	1	-0.016909	0.017001
Smoothened	238	247	IAAFGAVTGL			9		SMO/PKA-C	5	-0.008993	0.013991
Smoothened	238	247	IAAFGAVTGL			9		SMO/PKA-C	10	0.001586	0.012861
Smoothened	238	247	IAAFGAVTGL			9		pSMO/PKA-C	0	0	0
Smoothened	238	247	IAAFGAVTGL			9		pSMO/PKA-C	1	0.023377	0.012552
Smoothened	238	247	IAAFGAVTGL			9		pSMO/PKA-C	5	0.060215	0.041718
Smoothened	238	247	IAAFGAVTGL			9		pSMO/PKA-C	10	0.040668	0.049723
18	241	247	FGAVTGL		1	6	664.366	SMO	0	0	0
Smoothened	241	247	FGAVTGL			6		SMO	1	0.051073	0.029445
Smoothened	241	247	FGAVTGL			6		SMO	5	0.054232	0.035329
Smoothened	241	247	FGAVTGL			6		SMO	10	0.048791	0.034611
Smoothened	241	247	FGAVTGL			6		SMO/PKA-C	0	0	0
Smoothened	241	247	FGAVTGL			6		SMO/PKA-C	1	0.057773	0.051485
Smoothened	241	247	FGAVTGL			6		SMO/PKA-C	5	0.135652	0.044336
Smoothened	241	247	FGAVTGL			6		SMO/PKA-C	10	0.136948	0.025385
Smoothened	241	247	FGAVTGL			6		pSMO	0	0	0
Smoothened	241	247	FGAVTGL			6		pSMO	1	0.15059	0.024788
Smoothened	241	247	FGAVTGL			6		pSMO	5	0.162621	0.029131
Smoothened	241	247	FGAVTGL			6		pSMO	10	0.17442	0.0335
Smoothened	241	247	FGAVTGL			6		pSMO/PKA-C	0	0	0
Smoothened	241	247	FGAVTGL			6		pSMO/PKA-C	1	0.057473	0.027237
Smoothened	241	247	FGAVTGL			6		pSMO/PKA-C	5	0.108237	0.029915
Smoothened	241	247	FGAVTGL			6		pSMO/PKA-C	10	0.154914	0.065262
19	251	256	FTLATF		1	5	665.366	SMO	0	0	0
Smoothened	251	256	FTLATF			5		SMO	1	0.02329	0.0126
Smoothened	251	256	FTLATF			5		SMO	5	0.032183	0.020437
Smoothened	251	256	FTLATF			5		SMO	10	0.022452	0.026355
Smoothened	251	256	FTLATF			5		SMO/PKA-C	0	0	0
Smoothened	251	256	FTLATF			5		SMO/PKA-C	1	0.01908	0.032577
Smoothened	251	256	FTLATF			5		SMO/PKA-C	5	0.03564	0.0331
Smoothened	251	256	FTLATF			5		SMO/PKA-C	10	0.049239	0.021399
Smoothened	251	256	FTLATF			5		pSMO	0	0	0
Smoothened	251	256	FTLATF			5		pSMO	1	0.062439	0.062518
Smoothened	251	256	FTLATF			5		pSMO	5	0.0473	0.042458
Smoothened	251	256	FTLATF			5		pSMO	10	0.037672	0.05508
Smoothened	251	256	FTLATF			5		pSMO/PKA-C	0	0	0
Smoothened	251	256	FTLATF			5		pSMO/PKA-C	1	-0.018364	0.014192
Smoothened	251	256	FTLATF			5		pSMO/PKA-C	5	0.02533	0.024284
Smoothened	251	256	FTLATF			5		pSMO/PKA-C	10	0.048029	0.050232
20	256	271	FVADWRNSNRYPAVIL		3	14	666.366	SMO	0	0	0
Smoothened	256	271	FVADWRNSNRYPAVIL			14		SMO	1	4.51258	0.085799
Smoothened	256	271	FVADWRNSNRYPAVIL			14		SMO	5	4.67894	0.083809
Smoothened	256	271	FVADWRNSNRYPAVIL			14		SMO	10	4.76782	0.070507
Smoothened	256	271	FVADWRNSNRYPAVIL			14		SMO/PKA-C	0	0	0
Smoothened	256	271	FVADWRNSNRYPAVIL			14		SMO/PKA-C	1	4.32081	0.079429
Smoothened	256	271	FVADWRNSNRYPAVIL			14		SMO/PKA-C	5	4.59546	0.044936
Smoothened	256	271	FVADWRNSNRYPAVIL			14		SMO/PKA-C	10	4.79064	0.031314
Smoothened	256	271	FVADWRNSNRYPAVIL			14		pSMO	0	0	0
Smoothened	256	271	FVADWRNSNRYPAVIL			14		pSMO	1	3.89224	0.064576
Smoothened	256	271	FVADWRNSNRYPAVIL			14		pSMO	5	4.5595	0.121353
Smoothened	256	271	FVADWRNSNRYPAVIL			14		pSMO	10	4.62587	0.165877
Smoothened	256	271	FVADWRNSNRYPAVIL			14		pSMO/PKA-C	0	0	0
Smoothened	256	271	FVADWRNSNRYPAVIL			14		pSMO/PKA-C	1	3.73145	0.054245
Smoothened	256	271	FVADWRNSNRYPAVIL			14		pSMO/PKA-C	5	4.43646	0.055737
Smoothened	256	271	FVADWRNSNRYPAVIL			14		pSMO/PKA-C	10	4.51308	0.21968
21	257	271	VADWRNSNRYPAVIL		3	13	1773.94	SMO	0	0	0
Smoothened	257	271	VADWRNSNRYPAVIL			13	1773.94	SMO	1	4.55486	0.051783
Smoothened	257	271	VADWRNSNRYPAVIL			13	1773.94	SMO	5	4.64586	0.064583
Smoothened	257	271	VADWRNSNRYPAVIL			13	1773.94	SMO	10	4.68706	0.047738
Smoothened	257	271	VADWRNSNRYPAVIL			13	1773.94	SMO/PKA-C	0	0	0
Smoothened	257	271	VADWRNSNRYPAVIL			13	1773.94	SMO/PKA-C	1	4.15502	0.133417
Smoothened	257	271	VADWRNSNRYPAVIL			13	1773.94	SMO/PKA-C	5	4.44171	0.060988
Smoothened	257	271	VADWRNSNRYPAVIL			13	1773.94	SMO/PKA-C	10	4.51532	0.03351
Smoothened	257	271	VADWRNSNRYPAVIL			13	1773.94	pSMO	0	0	0
Smoothened	257	271	VADWRNSNRYPAVIL			13	1773.94	pSMO	1	3.79526	0.05619
Smoothened	257	271	VADWRNSNRYPAVIL			13	1773.94	pSMO	5	4.2325	0.215391
Smoothened	257	271	VADWRNSNRYPAVIL			13	1773.94	pSMO	10	4.24473	0.04661
Smoothened	257	271	VADWRNSNRYPAVIL			13	1773.94	pSMO/PKA-C	0	0	0
Smoothened	257	271	VADWRNSNRYPAVIL			13	1773.94	pSMO/PKA-C	1	3.73958	0.049829
Smoothened	257	271	VADWRNSNRYPAVIL			13	1773.94	pSMO/PKA-C	5	4.29155	0.073181
Smoothened	257	271	VADWRNSNRYPAVIL			13	1773.94	pSMO/PKA-C	10	4.43942	0.173543
22	272	278	FYVNACF		1	6	863.376	SMO	0	0	0
Smoothened	272	278	FYVNACF			6		SMO	1	0.008186	0.025035
Smoothened	272	278	FYVNACF			6		SMO	5	0.005111	0.025217
Smoothened	272	278	FYVNACF			6		SMO	10	0.020426	0.02625
Smoothened	272	278	FYVNACF			6		SMO/PKA-C	0	0	0
Smoothened	272	278	FYVNACF			6		SMO/PKA-C	1	-0.009957	0.040982
Smoothened	272	278	FYVNACF			6		SMO/PKA-C	5	0.029117	0.03754
Smoothened	272	278	FYVNACF			6		SMO/PKA-C	10	-0.003888	0.029434
Smoothened	272	278	FYVNACF			6		pSMO/PKA-C	0	0	0
Smoothened	272	278	FYVNACF			6		pSMO/PKA-C	1	0.009913	0.028902
Smoothened	272	278	FYVNACF			6		pSMO/PKA-C	5	0.032584	0.028261
Smoothened	272	278	FYVNACF			6		pSMO/PKA-C	10	0.0807	0.050491
23	273	278	YVNACF		1	5	716.307	SMO	0	0	0
Smoothened	273	278	YVNACF			5		SMO	1	0.023327	0.016162
Smoothened	273	278	YVNACF			5		SMO	5	0.04963	0.024631
Smoothened	273	278	YVNACF			5		SMO	10	0.035104	0.038906
Smoothened	273	278	YVNACF			5		SMO/PKA-C	0	0	0
Smoothened	273	278	YVNACF			5		SMO/PKA-C	1	0.047221	0.01394
Smoothened	273	278	YVNACF			5		SMO/PKA-C	5	0.053208	0.025445
Smoothened	273	278	YVNACF			5		SMO/PKA-C	10	0.072951	0.013391
Smoothened	273	278	YVNACF			5		pSMO	0	0	0
Smoothened	273	278	YVNACF			5		pSMO	1	0.021764	0.02317
Smoothened	273	278	YVNACF			5		pSMO	5	0.046452	0.040392
Smoothened	273	278	YVNACF			5		pSMO	10	0.12625	0.032153
Smoothened	273	278	YVNACF			5		pSMO/PKA-C	0	0	0
Smoothened	273	278	YVNACF			5		pSMO/PKA-C	1	0.015155	0.009715
Smoothened	273	278	YVNACF			5		pSMO/PKA-C	5	0.008088	0.020854
Smoothened	273	278	YVNACF			5		pSMO/PKA-C	10	0.039343	0.016551
24	279	286	FVGSIGWL		1	7	878.477	SMO	0	0	0
Smoothened	279	286	FVGSIGWL			7		SMO	1	0.041012	0.027473
Smoothened	279	286	FVGSIGWL			7		SMO	5	0.02306	0.019547
Smoothened	279	286	FVGSIGWL			7		SMO	10	0.054124	0.023242
Smoothened	279	286	FVGSIGWL			7		SMO/PKA-C	0	0	0
Smoothened	279	286	FVGSIGWL			7		SMO/PKA-C	1	0.062322	0.066777
Smoothened	279	286	FVGSIGWL			7		SMO/PKA-C	5	0.104213	0.069606
Smoothened	279	286	FVGSIGWL			7		SMO/PKA-C	10	0.10837	0.095216
Smoothened	279	286	FVGSIGWL			7		pSMO/PKA-C	0	0	0
Smoothened	279	286	FVGSIGWL			7		pSMO/PKA-C	1	0.043483	0.037338
Smoothened	279	286	FVGSIGWL			7		pSMO/PKA-C	5	0.112431	0.050262
Smoothened	279	286	FVGSIGWL			7		pSMO/PKA-C	10	0.116129	0.052037
25	288	301	QFMDGARREIVCRA		3	13	1651.82	SMO/PKA-C	0	0	0
Smoothened	288	301	QFMDGARREIVCRA			13		SMO/PKA-C	1	5.46272	0.072459
Smoothened	288	301	QFMDGARREIVCRA			13		SMO/PKA-C	5	5.6181	0.075521
Smoothened	288	301	QFMDGARREIVCRA			13		SMO/PKA-C	10	5.72616	0.075754
Smoothened	288	301	QFMDGARREIVCRA			13		pSMO/PKA-C	0	0	0
Smoothened	288	301	QFMDGARREIVCRA			13		pSMO/PKA-C	1	4.6415	0.151761
Smoothened	288	301	QFMDGARREIVCRA			13		pSMO/PKA-C	5	4.87669	0.12373
Smoothened	288	301	QFMDGARREIVCRA			13		pSMO/PKA-C	10	5.04152	0.107739
26	345	355	TSFKALGTTYQ		2	10	1216.62	SMO/PKA-C	0	0	0
Smoothened	345	355	TSFKALGTTYQ			10	1216.62	SMO/PKA-C	1	3.09255	0.031732
Smoothened	345	355	TSFKALGTTYQ			10	1216.62	SMO/PKA-C	5	3.77376	0.023702
Smoothened	345	355	TSFKALGTTYQ			10	1216.62	SMO/PKA-C	10	4.02443	0.031132
Smoothened	345	355	TSFKALGTTYQ			10	1216.62	pSMO/PKA-C	0	0	0
Smoothened	345	355	TSFKALGTTYQ			10	1216.62	pSMO/PKA-C	1	2.69594	0.155121
Smoothened	345	355	TSFKALGTTYQ			10	1216.62	pSMO/PKA-C	5	3.18205	0.08635
Smoothened	345	355	TSFKALGTTYQ			10	1216.62	pSMO/PKA-C	10	3.71722	0.061362
27	408	414	VLAPIGL		1	5	682.45	SMO	0	0	0
Smoothened	408	414	VLAPIGL			5		SMO	1	0.04421	0.01593
Smoothened	408	414	VLAPIGL			5		SMO	5	0.044131	0.031264
Smoothened	408	414	VLAPIGL			5		SMO	10	0.073894	0.014595
Smoothened	408	414	VLAPIGL			5		SMO/PKA-C	0	0	0
Smoothened	408	414	VLAPIGL			5		SMO/PKA-C	1	0.041154	0.045777
Smoothened	408	414	VLAPIGL			5		SMO/PKA-C	5	0.082986	0.049423
Smoothened	408	414	VLAPIGL			5		SMO/PKA-C	10	0.133711	0.045285
Smoothened	408	414	VLAPIGL			5		pSMO	0	0	0
Smoothened	408	414	VLAPIGL			5		pSMO	1	0.615081	0.046171
Smoothened	408	414	VLAPIGL			5		pSMO	5	0.799116	0.039849
Smoothened	408	414	VLAPIGL			5		pSMO	10	0.968509	0.065617
Smoothened	408	414	VLAPIGL			5		pSMO/PKA-C	0	0	0
Smoothened	408	414	VLAPIGL			5		pSMO/PKA-C	1	0.171078	0.036697
Smoothened	408	414	VLAPIGL			5		pSMO/PKA-C	5	0.260928	0.075323
Smoothened	408	414	VLAPIGL			5		pSMO/PKA-C	10	0.434158	0.069382
28	415	422	VLIVGGYF		1	7	867.497	SMO	0	0	0
Smoothened	415	422	VLIVGGYF			7		SMO	1	0.017995	0.032762
Smoothened	415	422	VLIVGGYF			7		SMO	5	0.024754	0.031438
Smoothened	415	422	VLIVGGYF			7		SMO	10	0.042056	0.030984
Smoothened	415	422	VLIVGGYF			7		SMO/PKA-C	0	0	0
Smoothened	415	422	VLIVGGYF			7		SMO/PKA-C	1	0.037161	0.031465
Smoothened	415	422	VLIVGGYF			7		SMO/PKA-C	5	0.000964	0.023574
Smoothened	415	422	VLIVGGYF			7		SMO/PKA-C	10	0.048917	0.020823
Smoothened	415	422	VLIVGGYF			7		pSMO/PKA-C	0	0	0
Smoothened	415	422	VLIVGGYF			7		pSMO/PKA-C	1	0.005824	0.039324
Smoothened	415	422	VLIVGGYF			7		pSMO/PKA-C	5	0.039102	0.037495
Smoothened	415	422	VLIVGGYF			7		pSMO/PKA-C	10	0.054153	0.047752
29	417	422	IVGGYF		1	5	655.345	SMO	0	0	0
Smoothened	417	422	IVGGYF			5		SMO	1	0.035136	0.023489
Smoothened	417	422	IVGGYF			5		SMO	5	0.040519	0.025657
Smoothened	417	422	IVGGYF			5		SMO	10	0.026342	0.022339
Smoothened	417	422	IVGGYF			5		SMO/PKA-C	0	0	0
Smoothened	417	422	IVGGYF			5		SMO/PKA-C	1	0.009399	0.02653
Smoothened	417	422	IVGGYF			5		SMO/PKA-C	5	0.034737	0.026794
Smoothened	417	422	IVGGYF			5		SMO/PKA-C	10	0.049116	0.028399
Smoothened	417	422	IVGGYF			5		pSMO	0	0	0
Smoothened	417	422	IVGGYF			5		pSMO	1	0.025515	0.021713
Smoothened	417	422	IVGGYF			5		pSMO	5	0.058318	0.039072
Smoothened	417	422	IVGGYF			5		pSMO	10	0.075402	0.031157
Smoothened	417	422	IVGGYF			5		pSMO/PKA-C	0	0	0
Smoothened	417	422	IVGGYF			5		pSMO/PKA-C	1	0.025167	0.02892
Smoothened	417	422	IVGGYF			5		pSMO/PKA-C	5	0.023504	0.030167
Smoothened	417	422	IVGGYF			5		pSMO/PKA-C	10	0.043312	0.030739
30	431	441	FSIKSNHPGLL		3	9	1212.67	SMO	0	0	0
Smoothened	431	441	FSIKSNHPGLL			9		SMO	1	2.959	0.098758
Smoothened	431	441	FSIKSNHPGLL			9		SMO	5	2.93686	0.037792
Smoothened	431	441	FSIKSNHPGLL			9		SMO	10	2.91402	0.045049
Smoothened	431	441	FSIKSNHPGLL			9		SMO/PKA-C	0	0	0
Smoothened	431	441	FSIKSNHPGLL			9		SMO/PKA-C	1	2.72343	0.043716
Smoothened	431	441	FSIKSNHPGLL			9		SMO/PKA-C	5	2.72874	0.04989
Smoothened	431	441	FSIKSNHPGLL			9		SMO/PKA-C	10	2.75424	0.025694
Smoothened	431	441	FSIKSNHPGLL			9		pSMO	0	0	0
Smoothened	431	441	FSIKSNHPGLL			9		pSMO	1	1.30943	0.05281
Smoothened	431	441	FSIKSNHPGLL			9		pSMO	5	1.57557	0.068771
Smoothened	431	441	FSIKSNHPGLL			9		pSMO	10	1.60641	0.066125
Smoothened	431	441	FSIKSNHPGLL			9		pSMO/PKA-C	0	0	0
Smoothened	431	441	FSIKSNHPGLL			9		pSMO/PKA-C	1	2.53401	0.116839
Smoothened	431	441	FSIKSNHPGLL			9		pSMO/PKA-C	5	2.67016	0.0744
Smoothened	431	441	FSIKSNHPGLL			9		pSMO/PKA-C	10	2.74848	0.042716
31	442	453	SEKAASKINETM		2	11	1308.65	SMO	0	0	0
Smoothened	442	453	SEKAASKINETM			11		SMO	1	4.85382	0.210579
Smoothened	442	453	SEKAASKINETM			11		SMO	5	5.00076	0.146689
Smoothened	442	453	SEKAASKINETM			11		SMO	10	4.80539	0.136832
Smoothened	442	453	SEKAASKINETM			11		pSMO/PKA-C	0	0	0
Smoothened	442	453	SEKAASKINETM			11		pSMO/PKA-C	1	4.04785	0.08321
Smoothened	442	453	SEKAASKINETM			11		pSMO/PKA-C	5	4.24054	0.231755
Smoothened	442	453	SEKAASKINETM			11		pSMO/PKA-C	10	4.37406	0.144372
32	443	452	EKAASKINET		1	9	1090.57	SMO/PKA-C	0	0	0
Smoothened	443	452	EKAASKINET			9		SMO/PKA-C	1	3.9716	0.042827
Smoothened	443	452	EKAASKINET			9		SMO/PKA-C	5	4.19802	0.053263
Smoothened	443	452	EKAASKINET			9		SMO/PKA-C	10	4.31149	0.14328
Smoothened	443	452	EKAASKINET			9		pSMO/PKA-C	0	0	0
Smoothened	443	452	EKAASKINET			9		pSMO/PKA-C	1	3.19815	0.132062
Smoothened	443	452	EKAASKINET			9		pSMO/PKA-C	5	3.72642	0.064142
Smoothened	443	452	EKAASKINET			9		pSMO/PKA-C	10	3.8948	0.191781
33	489	507	RDYVLCQANVTIGLPTKKP	Phosphoryl STY (16)	3	16	2196.12	SMO/PKA-C	0	0	0
Smoothened	489	507	RDYVLCQANVTIGLPTKKP	Phosphoryl STY (16)		16		SMO/PKA-C	1	4.22009	0.087474
Smoothened	489	507	RDYVLCQANVTIGLPTKKP	Phosphoryl STY (16)		16		SMO/PKA-C	5	4.87377	0.069138
Smoothened	489	507	RDYVLCQANVTIGLPTKKP	Phosphoryl STY (16)		16		SMO/PKA-C	10	5.22921	0.098139
Smoothened	489	507	RDYVLCQANVTIGLPTKKP	Phosphoryl STY (16)		16		pSMO/PKA-C	0	0	0
Smoothened	489	507	RDYVLCQANVTIGLPTKKP	Phosphoryl STY (16)		16		pSMO/PKA-C	1	3.23703	0.065303
Smoothened	489	507	RDYVLCQANVTIGLPTKKP	Phosphoryl STY (16)		16		pSMO/PKA-C	5	3.84593	0.268145
Smoothened	489	507	RDYVLCQANVTIGLPTKKP	Phosphoryl STY (16)		16		pSMO/PKA-C	10	4.74883	0.114541
34	513	519	IKNRPSL		2	5	827.51	SMO	0	0	0
Smoothened	513	519	IKNRPSL			5		SMO	1	1.87038	0.047439
Smoothened	513	519	IKNRPSL			5		SMO	5	1.96524	0.074689
Smoothened	513	519	IKNRPSL			5		SMO	10	1.99787	0.063397
Smoothened	513	519	IKNRPSL			5		SMO/PKA-C	0	0	0
Smoothened	513	519	IKNRPSL			5		SMO/PKA-C	1	1.8387	0.055341
Smoothened	513	519	IKNRPSL			5		SMO/PKA-C	5	1.90838	0.059895
Smoothened	513	519	IKNRPSL			5		SMO/PKA-C	10	1.9815	0.066452
Smoothened	513	519	IKNRPSL			5		pSMO	0	0	0
Smoothened	513	519	IKNRPSL			5		pSMO	1	2.1788	0.077547
Smoothened	513	519	IKNRPSL			5		pSMO	5	2.35216	0.062642
Smoothened	513	519	IKNRPSL			5		pSMO	10	2.36708	0.040241
Smoothened	513	519	IKNRPSL			5		pSMO/PKA-C	0	0	0
Smoothened	513	519	IKNRPSL			5		pSMO/PKA-C	1	1.7732	0.027724
Smoothened	513	519	IKNRPSL			5		pSMO/PKA-C	5	1.87832	0.131991
Smoothened	513	519	IKNRPSL			5		pSMO/PKA-C	10	2.24437	0.069506
35	520	525	LVEKIN		1	5	715.435	SMO	0	0	0
Smoothened	520	525	LVEKIN			5		SMO	1	0.10923	0.019523
Smoothened	520	525	LVEKIN			5		SMO	5	0.102852	0.019053
Smoothened	520	525	LVEKIN			5		SMO	10	0.109629	0.028165
Smoothened	520	525	LVEKIN			5		SMO/PKA-C	0	0	0
Smoothened	520	525	LVEKIN			5		SMO/PKA-C	1	0.173893	0.088877
Smoothened	520	525	LVEKIN			5		SMO/PKA-C	5	0.230258	0.035999
Smoothened	520	525	LVEKIN			5		SMO/PKA-C	10	0.316832	0.080349
Smoothened	520	525	LVEKIN			5		pSMO	0	0	0
Smoothened	520	525	LVEKIN			5		pSMO	1	0.196873	0.074531
Smoothened	520	525	LVEKIN			5		pSMO	5	0.183609	0.067156
Smoothened	520	525	LVEKIN			5		pSMO	10	0.213864	0.0216
Smoothened	520	525	LVEKIN			5		pSMO/PKA-C	0	0	0
Smoothened	520	525	LVEKIN			5		pSMO/PKA-C	1	0.102589	0.023519
Smoothened	520	525	LVEKIN			5		pSMO/PKA-C	5	0.209096	0.046126
Smoothened	520	525	LVEKIN			5		pSMO/PKA-C	10	0.27998	0.101123
36	520	526	LVEKINL		1	6	828.519	SMO	0	0	0
Smoothened	520	526	LVEKINL			6		SMO	1	0.161461	0.012964
Smoothened	520	526	LVEKINL			6		SMO	5	0.17475	0.01343
Smoothened	520	526	LVEKINL			6		SMO	10	0.17348	0.014533
Smoothened	520	526	LVEKINL			6		SMO/PKA-C	0	0	0
Smoothened	520	526	LVEKINL			6		SMO/PKA-C	1	0.229923	0.068406
Smoothened	520	526	LVEKINL			6		SMO/PKA-C	5	0.316727	0.045355
Smoothened	520	526	LVEKINL			6		SMO/PKA-C	10	0.319965	0.069308
Smoothened	520	526	LVEKINL			6		pSMO	0	0	0
Smoothened	520	526	LVEKINL			6		pSMO	1	0.305432	0.01982
Smoothened	520	526	LVEKINL			6		pSMO	5	0.282483	0.017177
Smoothened	520	526	LVEKINL			6		pSMO	10	0.294952	0.020815
Smoothened	520	526	LVEKINL			6		pSMO/PKA-C	0	0	0
Smoothened	520	526	LVEKINL			6		pSMO/PKA-C	1	0.154886	0.045133
Smoothened	520	526	LVEKINL			6		pSMO/PKA-C	5	0.246578	0.056382
Smoothened	520	526	LVEKINL			6		pSMO/PKA-C	10	0.285566	0.05249
37	521	526	VEKINL		1	5	715.435	SMO	0	0	0
Smoothened	521	526	VEKINL			5		SMO	1	0.143648	0.019537
Smoothened	521	526	VEKINL			5		SMO	5	0.148426	0.020056
Smoothened	521	526	VEKINL			5		SMO	10	0.148937	0.026949
Smoothened	521	526	VEKINL			5		SMO/PKA-C	0	0	0
Smoothened	521	526	VEKINL			5		SMO/PKA-C	1	0.213733	0.064432
Smoothened	521	526	VEKINL			5		SMO/PKA-C	5	0.296563	0.061694
Smoothened	521	526	VEKINL			5		SMO/PKA-C	10	0.314084	0.083311
Smoothened	521	526	VEKINL			5		pSMO	0	0	0
Smoothened	521	526	VEKINL			5		pSMO	1	0.292493	0.021142
Smoothened	521	526	VEKINL			5		pSMO	5	0.295464	0.027786
Smoothened	521	526	VEKINL			5		pSMO	10	0.311304	0.033075
Smoothened	521	526	VEKINL			5		pSMO/PKA-C	0	0	0
Smoothened	521	526	VEKINL			5		pSMO/PKA-C	1	0.110165	0.038873
Smoothened	521	526	VEKINL			5		pSMO/PKA-C	5	0.197255	0.047519
Smoothened	521	526	VEKINL			5		pSMO/PKA-C	10	0.266835	0.081949
38	527	533	FAMFGTG		1	6	730.323	SMO	0	0	0
Smoothened	527	533	FAMFGTG			6		SMO	1	0.136719	0.02123
Smoothened	527	533	FAMFGTG			6		SMO	5	0.167015	0.028945
Smoothened	527	533	FAMFGTG			6		SMO	10	0.137251	0.024877
Smoothened	527	533	FAMFGTG			6		SMO/PKA-C	0	0	0
Smoothened	527	533	FAMFGTG			6		SMO/PKA-C	1	0.148308	0.064409
Smoothened	527	533	FAMFGTG			6		SMO/PKA-C	5	0.214633	0.072948
Smoothened	527	533	FAMFGTG			6		SMO/PKA-C	10	0.221489	0.03778
Smoothened	527	533	FAMFGTG			6		pSMO	0	0	0
Smoothened	527	533	FAMFGTG			6		pSMO	1	0.180057	0.02136
Smoothened	527	533	FAMFGTG			6		pSMO	5	0.165172	0.020548
Smoothened	527	533	FAMFGTG			6		pSMO	10	0.206034	0.01811
Smoothened	527	533	FAMFGTG			6		pSMO/PKA-C	0	0	0
Smoothened	527	533	FAMFGTG			6		pSMO/PKA-C	1	0.106759	0.024622
Smoothened	527	533	FAMFGTG			6		pSMO/PKA-C	5	0.156886	0.037887
Smoothened	527	533	FAMFGTG			6		pSMO/PKA-C	10	0.211324	0.042583
39	527	535	FAMFGTGIA		1	8	914.444	SMO	0	0	0
Smoothened	527	535	FAMFGTGIA			8		SMO	1	0.010718	0.026578
Smoothened	527	535	FAMFGTGIA			8		SMO	5	0.035068	0.018111
Smoothened	527	535	FAMFGTGIA			8		SMO	10	-0.005432	0.036241
Smoothened	527	535	FAMFGTGIA			8		SMO/PKA-C	0	0	0
Smoothened	527	535	FAMFGTGIA			8		SMO/PKA-C	1	-0.004882	0.011094
Smoothened	527	535	FAMFGTGIA			8		SMO/PKA-C	5	0.040532	0.038815
Smoothened	527	535	FAMFGTGIA			8		SMO/PKA-C	10	-0.003411	0.01586
Smoothened	527	535	FAMFGTGIA			8		pSMO	0	0	0
Smoothened	527	535	FAMFGTGIA			8		pSMO	1	0.050835	0.024019
Smoothened	527	535	FAMFGTGIA			8		pSMO	5	0.050827	0.022139
Smoothened	527	535	FAMFGTGIA			8		pSMO	10	0.078497	0.039907
Smoothened	527	535	FAMFGTGIA			8		pSMO/PKA-C	0	0	0
Smoothened	527	535	FAMFGTGIA			8		pSMO/PKA-C	1	0.087736	0.049099
Smoothened	527	535	FAMFGTGIA			8		pSMO/PKA-C	5	0.043104	0.059374
Smoothened	527	535	FAMFGTGIA			8		pSMO/PKA-C	10	0.065687	0.067223
40	537	546	STWVWTKATL		2	9	1192.64	SMO	0	0	0
Smoothened	537	546	STWVWTKATL			9		SMO	1	2.55631	0.070046
Smoothened	537	546	STWVWTKATL			9		SMO	5	3.55696	0.090618
Smoothened	537	546	STWVWTKATL			9		SMO	10	3.82541	0.04326
Smoothened	537	546	STWVWTKATL			9		SMO/PKA-C	0	0	0
Smoothened	537	546	STWVWTKATL			9		SMO/PKA-C	1	2.20859	0.106004
Smoothened	537	546	STWVWTKATL			9		SMO/PKA-C	5	3.25349	0.047761
Smoothened	537	546	STWVWTKATL			9		SMO/PKA-C	10	3.62143	0.065997
Smoothened	537	546	STWVWTKATL			9		pSMO	0	0	0
Smoothened	537	546	STWVWTKATL			9		pSMO	1	2.57252	0.080776
Smoothened	537	546	STWVWTKATL			9		pSMO	5	3.4233	0.083479
Smoothened	537	546	STWVWTKATL			9		pSMO	10	3.65866	0.023199
Smoothened	537	546	STWVWTKATL			9		pSMO/PKA-C	0	0	0
Smoothened	537	546	STWVWTKATL			9		pSMO/PKA-C	1	1.64	0.169376
Smoothened	537	546	STWVWTKATL			9		pSMO/PKA-C	5	2.36448	0.056035
Smoothened	537	546	STWVWTKATL			9		pSMO/PKA-C	10	2.82608	0.035711
41	539	546	WVWTKATL		2	7	1004.56	SMO	0	0	0
Smoothened	539	546	WVWTKATL			7		SMO	1	2.30984	0.077409
Smoothened	539	546	WVWTKATL			7		SMO	5	3.22263	0.09189
Smoothened	539	546	WVWTKATL			7		SMO	10	3.4549	0.063442
Smoothened	539	546	WVWTKATL			7		SMO/PKA-C	0	0	0
Smoothened	539	546	WVWTKATL			7		SMO/PKA-C	1	2.11868	0.093351
Smoothened	539	546	WVWTKATL			7		SMO/PKA-C	5	3.01467	0.069954
Smoothened	539	546	WVWTKATL			7		SMO/PKA-C	10	3.35957	0.053963
Smoothened	539	546	WVWTKATL			7		pSMO	0	0	0
Smoothened	539	546	WVWTKATL			7		pSMO	1	2.42843	0.107284
Smoothened	539	546	WVWTKATL			7		pSMO	5	3.17945	0.060972
Smoothened	539	546	WVWTKATL			7		pSMO	10	3.36599	0.059937
Smoothened	539	546	WVWTKATL			7		pSMO/PKA-C	0	0	0
Smoothened	539	546	WVWTKATL			7		pSMO/PKA-C	1	1.66913	0.044488
Smoothened	539	546	WVWTKATL			7		pSMO/PKA-C	5	2.2867	0.048997
Smoothened	539	546	WVWTKATL			7		pSMO/PKA-C	10	2.83641	0.051801
42	541	546	WTKATL		1	5	719.409	SMO	0	0	0
Smoothened	541	546	WTKATL			5		SMO	1	2.02399	0.029887
Smoothened	541	546	WTKATL			5		SMO	5	2.81634	0.047789
Smoothened	541	546	WTKATL			5		SMO	10	2.97149	0.027429
Smoothened	541	546	WTKATL			5		SMO/PKA-C	0	0	0
Smoothened	541	546	WTKATL			5		SMO/PKA-C	1	2.02713	0.049368
Smoothened	541	546	WTKATL			5		SMO/PKA-C	5	2.79246	0.024779
Smoothened	541	546	WTKATL			5		SMO/PKA-C	10	3.07138	0.091225
Smoothened	541	546	WTKATL			5		pSMO	0	0	0
Smoothened	541	546	WTKATL			5		pSMO	1	2.18978	0.077189
Smoothened	541	546	WTKATL			5		pSMO	5	2.76647	0.039352
Smoothened	541	546	WTKATL			5		pSMO	10	2.87401	0.019584
Smoothened	541	546	WTKATL			5		pSMO/PKA-C	0	0	0
Smoothened	541	546	WTKATL			5		pSMO/PKA-C	1	1.65589	0.012066
Smoothened	541	546	WTKATL			5		pSMO/PKA-C	5	2.1088	0.022798
Smoothened	541	546	WTKATL			5		pSMO/PKA-C	10	2.55786	0.014852
43	547	556	LIWRRTWCRL		3	9	1402.79	SMO	0	0	0
Smoothened	547	556	LIWRRTWCRL			9		SMO	1	3.14872	0.047141
Smoothened	547	556	LIWRRTWCRL			9		SMO	5	3.78965	0.08555
Smoothened	547	556	LIWRRTWCRL			9		SMO	10	4.1233	0.044395
Smoothened	547	556	LIWRRTWCRL			9		SMO/PKA-C	0	0	0
Smoothened	547	556	LIWRRTWCRL			9		SMO/PKA-C	1	2.98456	0.04351
Smoothened	547	556	LIWRRTWCRL			9		SMO/PKA-C	5	3.57961	0.06552
Smoothened	547	556	LIWRRTWCRL			9		SMO/PKA-C	10	3.97391	0.096916
Smoothened	547	556	LIWRRTWCRL			9		pSMO	0	0	0
Smoothened	547	556	LIWRRTWCRL			9		pSMO	1	3.17542	0.099751
Smoothened	547	556	LIWRRTWCRL			9		pSMO	5	3.89435	0.025905
Smoothened	547	556	LIWRRTWCRL			9		pSMO	10	4.20176	0.028557
Smoothened	547	556	LIWRRTWCRL			9		pSMO/PKA-C	0	0	0
Smoothened	547	556	LIWRRTWCRL			9		pSMO/PKA-C	1	1.78088	0.072107
Smoothened	547	556	LIWRRTWCRL			9		pSMO/PKA-C	5	2.89972	0.060663
Smoothened	547	556	LIWRRTWCRL			9		pSMO/PKA-C	10	3.4554	0.034481
44	573	590	IAKAFSKRRELLQNPGQE		4	16	2085.16	SMO	0	0	0
Smoothened	573	590	IAKAFSKRRELLQNPGQE			16		SMO	1	8.7601	0.072155
Smoothened	573	590	IAKAFSKRRELLQNPGQE			16		SMO	5	8.80038	0.041309
Smoothened	573	590	IAKAFSKRRELLQNPGQE			16		SMO	10	8.88158	0.045582
Smoothened	573	590	IAKAFSKRRELLQNPGQE			16		SMO/PKA-C	0	0	0
Smoothened	573	590	IAKAFSKRRELLQNPGQE			16		SMO/PKA-C	1	8.61169	0.055344
Smoothened	573	590	IAKAFSKRRELLQNPGQE			16		SMO/PKA-C	5	8.6064	0.079665
Smoothened	573	590	IAKAFSKRRELLQNPGQE			16		SMO/PKA-C	10	8.65038	0.056974
Smoothened	573	590	IAKAFSKRRELLQNPGQE			16		pSMO	0	0	0
Smoothened	573	590	IAKAFSKRRELLQNPGQE			16		pSMO	1	9.07372	0.047937
Smoothened	573	590	IAKAFSKRRELLQNPGQE			16		pSMO	5	9.03764	0.051857
Smoothened	573	590	IAKAFSKRRELLQNPGQE			16		pSMO	10	9.06239	0.129977
Smoothened	573	590	IAKAFSKRRELLQNPGQE			16		pSMO/PKA-C	0	0	0
Smoothened	573	590	IAKAFSKRRELLQNPGQE			16		pSMO/PKA-C	1	8.17002	0.241332
Smoothened	573	590	IAKAFSKRRELLQNPGQE			16		pSMO/PKA-C	5	8.30663	0.153469
Smoothened	573	590	IAKAFSKRRELLQNPGQE			16		pSMO/PKA-C	10	8.57086	0.100605
45	573	590	IAKAFSKRRELLQNPGQE	Phosphoryl STY (6)	3	16	2165.12	SMO/PKA-C	0	0	0
Smoothened	573	590	IAKAFSKRRELLQNPGQE	Phosphoryl STY (6)		16		SMO/PKA-C	1	8.66722	0.154914
Smoothened	573	590	IAKAFSKRRELLQNPGQE	Phosphoryl STY (6)		16		SMO/PKA-C	5	8.66125	0.102867
Smoothened	573	590	IAKAFSKRRELLQNPGQE	Phosphoryl STY (6)		16		SMO/PKA-C	10	8.8755	0.08844
Smoothened	573	590	IAKAFSKRRELLQNPGQE	Phosphoryl STY (6)		16		pSMO/PKA-C	0	0	0
Smoothened	573	590	IAKAFSKRRELLQNPGQE	Phosphoryl STY (6)		16		pSMO/PKA-C	1	8.77215	0.148114
Smoothened	573	590	IAKAFSKRRELLQNPGQE	Phosphoryl STY (6)		16		pSMO/PKA-C	5	8.80885	0.164426
Smoothened	573	590	IAKAFSKRRELLQNPGQE	Phosphoryl STY (6)		16		pSMO/PKA-C	10	8.87176	0.196225
46	573	592	IAKAFSKRRELLQNPGQELS		4	18	2285.27	SMO	0	0	0
Smoothened	573	592	IAKAFSKRRELLQNPGQELS			18		SMO	1	10.6429	0.136266
Smoothened	573	592	IAKAFSKRRELLQNPGQELS			18		SMO	5	10.6811	0.108066
Smoothened	573	592	IAKAFSKRRELLQNPGQELS			18		SMO	10	10.5928	0.134935
Smoothened	573	592	IAKAFSKRRELLQNPGQELS			18		SMO/PKA-C	0	0	0
Smoothened	573	592	IAKAFSKRRELLQNPGQELS			18		SMO/PKA-C	1	10.3123	0.148681
Smoothened	573	592	IAKAFSKRRELLQNPGQELS			18		SMO/PKA-C	5	10.2783	0.122797
Smoothened	573	592	IAKAFSKRRELLQNPGQELS			18		SMO/PKA-C	10	10.4903	0.094582
47	577	590	FSKRRELLQNPGQE		3	12	1701.9	SMO	0	0	0
Smoothened	577	590	FSKRRELLQNPGQE			12		SMO	1	6.53881	0.036176
Smoothened	577	590	FSKRRELLQNPGQE			12		SMO	5	6.5841	0.057305
Smoothened	577	590	FSKRRELLQNPGQE			12		SMO	10	6.54644	0.077442
Smoothened	577	590	FSKRRELLQNPGQE			12		SMO/PKA-C	0	0	0
Smoothened	577	590	FSKRRELLQNPGQE			12		SMO/PKA-C	1	6.37572	0.051584
Smoothened	577	590	FSKRRELLQNPGQE			12		SMO/PKA-C	5	6.36391	0.022834
Smoothened	577	590	FSKRRELLQNPGQE			12		SMO/PKA-C	10	6.46012	0.043122
Smoothened	577	590	FSKRRELLQNPGQE			12		pSMO	0	0	0
Smoothened	577	590	FSKRRELLQNPGQE			12		pSMO	1	6.76979	0.073514
Smoothened	577	590	FSKRRELLQNPGQE			12		pSMO	5	6.77132	0.066646
Smoothened	577	590	FSKRRELLQNPGQE			12		pSMO	10	6.72605	0.051945
Smoothened	577	590	FSKRRELLQNPGQE			12		pSMO/PKA-C	0	0	0
Smoothened	577	590	FSKRRELLQNPGQE			12		pSMO/PKA-C	1	5.83516	0.147899
Smoothened	577	590	FSKRRELLQNPGQE			12		pSMO/PKA-C	5	5.96305	0.166803
Smoothened	577	590	FSKRRELLQNPGQE			12		pSMO/PKA-C	10	5.99738	0.08753
48	577	593	FSKRRELLQNPGQELSF	Phosphoryl STY (16)	3	15	2129.05	SMO/PKA-C	0	0	0
Smoothened	577	593	FSKRRELLQNPGQELSF	Phosphoryl STY (16)		15		SMO/PKA-C	1	8.13345	0.080745
Smoothened	577	593	FSKRRELLQNPGQELSF	Phosphoryl STY (16)		15		SMO/PKA-C	5	8.11793	0.116224
Smoothened	577	593	FSKRRELLQNPGQELSF	Phosphoryl STY (16)		15		SMO/PKA-C	10	8.23005	0.079984
Smoothened	577	593	FSKRRELLQNPGQELSF	Phosphoryl STY (16)		15		pSMO	0	0	0
Smoothened	577	593	FSKRRELLQNPGQELSF	Phosphoryl STY (16)		15		pSMO	1	8.45128	0.034493
Smoothened	577	593	FSKRRELLQNPGQELSF	Phosphoryl STY (16)		15		pSMO	5	8.39747	0.047214
Smoothened	577	593	FSKRRELLQNPGQELSF	Phosphoryl STY (16)		15		pSMO	10	8.42095	0.054097
Smoothened	577	593	FSKRRELLQNPGQELSF	Phosphoryl STY (16)		15		pSMO/PKA-C	0	0	0
Smoothened	577	593	FSKRRELLQNPGQELSF	Phosphoryl STY (16)		15		pSMO/PKA-C	1	7.54292	0.171473
Smoothened	577	593	FSKRRELLQNPGQELSF	Phosphoryl STY (16)		15		pSMO/PKA-C	5	7.74885	0.073678
Smoothened	577	593	FSKRRELLQNPGQELSF	Phosphoryl STY (16)		15		pSMO/PKA-C	10	7.73603	0.125714
49	594	606	SMHTVSHDGPVAG		2	11	1294.58	SMO	0	0	0
Smoothened	594	606	SMHTVSHDGPVAG			11		SMO	1	3.83504	0.032703
Smoothened	594	606	SMHTVSHDGPVAG			11		SMO	5	3.84948	0.035149
Smoothened	594	606	SMHTVSHDGPVAG			11		SMO	10	3.82343	0.04577
Smoothened	594	606	SMHTVSHDGPVAG			11		SMO/PKA-C	0	0	0
Smoothened	594	606	SMHTVSHDGPVAG			11		SMO/PKA-C	1	3.64746	0.054368
Smoothened	594	606	SMHTVSHDGPVAG			11		SMO/PKA-C	5	3.72249	0.047746
Smoothened	594	606	SMHTVSHDGPVAG			11		SMO/PKA-C	10	3.64443	0.05862
50	594	607	SMHTVSHDGPVAGL		2	12	1407.67	SMO	0	0	0
Smoothened	594	606	SMHTVSHDGPVAG			11		SMO	1	4.5564	0.040678
Smoothened	594	606	SMHTVSHDGPVAG			11		SMO	5	4.54961	0.045725
Smoothened	594	606	SMHTVSHDGPVAG			11		SMO	10	4.56317	0.039784
Smoothened	594	606	SMHTVSHDGPVAG			11		SMO/PKA-C	0	0	0
Smoothened	594	606	SMHTVSHDGPVAG			11		SMO/PKA-C	1	4.47514	0.017316
Smoothened	594	606	SMHTVSHDGPVAG			11		SMO/PKA-C	5	4.48756	0.023839
Smoothened	594	606	SMHTVSHDGPVAG			11		SMO/PKA-C	10	4.46831	0.121857
51	594	608	SMHTVSHDGPVAGLA		3	13	1478.71	SMO	0	0	0
Smoothened	594	606	SMHTVSHDGPVAG			11		SMO	1	5.20046	0.02713
Smoothened	594	606	SMHTVSHDGPVAG			11		SMO	5	5.21995	0.03087
Smoothened	594	606	SMHTVSHDGPVAG			11		SMO	10	5.22884	0.04412
Smoothened	594	606	SMHTVSHDGPVAG			11		SMO/PKA-C	0	0	0
Smoothened	594	606	SMHTVSHDGPVAG			11		SMO/PKA-C	1	5.14079	0.046664
Smoothened	594	606	SMHTVSHDGPVAG			11		SMO/PKA-C	5	5.16776	0.044173
Smoothened	594	606	SMHTVSHDGPVAG			11		SMO/PKA-C	10	5.18231	0.052758
52	596	607	HTVSHDGPVAGL		2	10	1189.6	SMO	0	0	0
Smoothened	594	606	SMHTVSHDGPVAG			11		SMO	1	4.03605	0.035884
Smoothened	594	606	SMHTVSHDGPVAG			11		SMO	5	4.0144	0.030487
Smoothened	594	606	SMHTVSHDGPVAG			11		SMO	10	3.98587	0.09138
Smoothened	594	606	SMHTVSHDGPVAG			11		SMO/PKA-C	0	0	0
Smoothened	594	606	SMHTVSHDGPVAG			11		SMO/PKA-C	1	3.82607	0.041433
Smoothened	594	606	SMHTVSHDGPVAG			11		SMO/PKA-C	5	3.84637	0.072646
Smoothened	594	606	SMHTVSHDGPVAG			11		SMO/PKA-C	10	3.88589	0.041151
53	596	608	HTVSHDGPVAGLA		2	11	1260.63	SMO	0	0	0
Smoothened	596	608	HTVSHDGPVAGLA			11		SMO	1	4.7868	0.040721
Smoothened	596	608	HTVSHDGPVAGLA			11		SMO	5	4.77657	0.03038
Smoothened	596	608	HTVSHDGPVAGLA			11		SMO	10	4.79425	0.045978
Smoothened	596	608	HTVSHDGPVAGLA			11		SMO/PKA-C	0	0	0
Smoothened	596	608	HTVSHDGPVAGLA			11		SMO/PKA-C	1	4.66788	0.032072
Smoothened	596	608	HTVSHDGPVAGLA			11		SMO/PKA-C	5	4.67628	0.053707
Smoothened	596	608	HTVSHDGPVAGLA			11		SMO/PKA-C	10	4.68522	0.058014
54	608	621	AFDLNEPSADVSSA		2	12	1422.64	SMO	0	0	0
Smoothened	608	621	AFDLNEPSADVSSA			12		SMO	1	6.77008	0.037538
Smoothened	608	621	AFDLNEPSADVSSA			12		SMO	5	6.79997	0.028621
Smoothened	608	621	AFDLNEPSADVSSA			12		SMO	10	6.84985	0.033188
Smoothened	608	621	AFDLNEPSADVSSA			12		SMO/PKA-C	0	0	0
Smoothened	608	621	AFDLNEPSADVSSA			12		SMO/PKA-C	1	6.5969	0.054567
Smoothened	608	621	AFDLNEPSADVSSA			12		SMO/PKA-C	5	6.60174	0.039232
Smoothened	608	621	AFDLNEPSADVSSA			12		SMO/PKA-C	10	6.72818	0.0679
55	609	617	FDLNEPSAD		1	7	1007.43	SMO	0	0	0
Smoothened	609	617	FDLNEPSAD			7		SMO	1	3.87919	0.026794
Smoothened	609	617	FDLNEPSAD			7		SMO	5	3.87426	0.005199
Smoothened	609	617	FDLNEPSAD			7		SMO	10	3.88725	0.01701
Smoothened	609	617	FDLNEPSAD			7		SMO/PKA-C	0	0	0
Smoothened	609	617	FDLNEPSAD			7		SMO/PKA-C	1	3.74483	0.027933
Smoothened	609	617	FDLNEPSAD			7		SMO/PKA-C	5	3.7626	0.027131
Smoothened	609	617	FDLNEPSAD			7		SMO/PKA-C	10	3.76801	0.019133
Smoothened	609	617	FDLNEPSAD			7		pSMO	0	0	0
Smoothened	609	617	FDLNEPSAD			7		pSMO	1	3.9327	0.007391
Smoothened	609	617	FDLNEPSAD			7		pSMO	5	3.97608	0.007391
Smoothened	609	617	FDLNEPSAD			7		pSMO	10	3.86329	0.102936
Smoothened	609	617	FDLNEPSAD			7		pSMO/PKA-C	0	0	0
Smoothened	609	617	FDLNEPSAD			7		pSMO/PKA-C	1	3.3796	0.091015
Smoothened	609	617	FDLNEPSAD			7		pSMO/PKA-C	5	3.61443	0.134621
Smoothened	609	617	FDLNEPSAD			7		pSMO/PKA-C	10	3.72509	0.111834
56	609	621	FDLNEPSADVSSA		2	11	1351.6	SMO	0	0	0
Smoothened	609	621	FDLNEPSADVSSA			11		SMO	1	6.49943	0.040219
Smoothened	609	621	FDLNEPSADVSSA			11		SMO	5	6.52515	0.032241
Smoothened	609	621	FDLNEPSADVSSA			11		SMO	10	6.5148	0.065037
Smoothened	609	621	FDLNEPSADVSSA			11		SMO/PKA-C	0	0	0
Smoothened	609	621	FDLNEPSADVSSA			11		SMO/PKA-C	1	6.35784	0.043711
Smoothened	609	621	FDLNEPSADVSSA			11		SMO/PKA-C	5	6.34359	0.029813
Smoothened	609	621	FDLNEPSADVSSA			11		SMO/PKA-C	10	6.3707	0.054396
Smoothened	609	621	FDLNEPSADVSSA			11		pSMO	0	0	0
Smoothened	609	621	FDLNEPSADVSSA			11		pSMO	1	6.64835	0.039495
Smoothened	609	621	FDLNEPSADVSSA			11		pSMO	5	6.64967	0.059889
Smoothened	609	621	FDLNEPSADVSSA			11		pSMO	10	6.63298	0.045956
Smoothened	609	621	FDLNEPSADVSSA			11		pSMO/PKA-C	0	0	0
Smoothened	609	621	FDLNEPSADVSSA			11		pSMO/PKA-C	1	6.18282	0.132565
Smoothened	609	621	FDLNEPSADVSSA			11		pSMO/PKA-C	5	6.39691	0.074236
Smoothened	609	621	FDLNEPSADVSSA			11		pSMO/PKA-C	10	6.30717	0.116012
57	609	629	FDLNEPSADVSSAWAQHVTKM	Phosphoryl STY (7)Phosphoryl STY (11)Phosphoryl STY (12)	3	19	2572.99	pSMO	0	0	0
Smoothened	609	629	FDLNEPSADVSSAWAQHVTKM	Phosphoryl STY (7)Phosphoryl STY (11)Phosphoryl STY (12)		19		pSMO	1	10.3676	0.073683
Smoothened	609	629	FDLNEPSADVSSAWAQHVTKM	Phosphoryl STY (7)Phosphoryl STY (11)Phosphoryl STY (12)		19		pSMO	5	10.3586	0.059767
Smoothened	609	629	FDLNEPSADVSSAWAQHVTKM	Phosphoryl STY (7)Phosphoryl STY (11)Phosphoryl STY (12)		19		pSMO	10	10.2863	0.043664
Smoothened	609	629	FDLNEPSADVSSAWAQHVTKM	Phosphoryl STY (7)Phosphoryl STY (11)Phosphoryl STY (12)		19		pSMO/PKA-C	0	0	0
Smoothened	609	629	FDLNEPSADVSSAWAQHVTKM	Phosphoryl STY (7)Phosphoryl STY (11)Phosphoryl STY (12)		19		pSMO/PKA-C	1	8.98091	0.320181
Smoothened	609	629	FDLNEPSADVSSAWAQHVTKM	Phosphoryl STY (7)Phosphoryl STY (11)Phosphoryl STY (12)		19		pSMO/PKA-C	5	9.56842	0.092758
Smoothened	609	629	FDLNEPSADVSSAWAQHVTKM	Phosphoryl STY (7)Phosphoryl STY (11)Phosphoryl STY (12)		19		pSMO/PKA-C	10	9.60478	0.135057
58	610	617	DLNEPSAD		1	6	860.363	SMO	0	0	0
Smoothened	610	617	DLNEPSAD			6		SMO	1	3.15617	0.031009
Smoothened	610	617	DLNEPSAD			6		SMO	5	3.14162	0.006525
Smoothened	610	617	DLNEPSAD			6		SMO	10	3.15649	0.054789
Smoothened	610	617	DLNEPSAD			6		SMO/PKA-C	0	0	0
Smoothened	610	617	DLNEPSAD			6		SMO/PKA-C	1	3.05038	0.03875
Smoothened	610	617	DLNEPSAD			6		SMO/PKA-C	5	3.05478	0.038252
Smoothened	610	617	DLNEPSAD			6		SMO/PKA-C	10	3.05271	0.023188
Smoothened	610	617	DLNEPSAD			6		pSMO	0	0	0
Smoothened	610	617	DLNEPSAD			6		pSMO	1	3.17391	0.061321
Smoothened	610	617	DLNEPSAD			6		pSMO	5	3.17705	0.059931
Smoothened	610	617	DLNEPSAD			6		pSMO	10	3.19657	0.08706
Smoothened	610	617	DLNEPSAD			6		pSMO/PKA-C	0	0	0
Smoothened	610	617	DLNEPSAD			6		pSMO/PKA-C	1	2.83063	0.136434
Smoothened	610	617	DLNEPSAD			6		pSMO/PKA-C	5	2.93581	0.069731
Smoothened	610	617	DLNEPSAD			6		pSMO/PKA-C	10	2.95606	0.082808
59	610	629	DLNEPSADVSSAWAQHVTKM	Phosphoryl STY (10)Phosphoryl STY (11)	3	18	2345.95	pSMO	0	0	0
Smoothened	610	629	DLNEPSADVSSAWAQHVTKM	Phosphoryl STY (10)Phosphoryl STY (11)		18		pSMO	1	10.7479	0.042934
Smoothened	610	629	DLNEPSADVSSAWAQHVTKM	Phosphoryl STY (10)Phosphoryl STY (11)		18		pSMO	5	10.7928	0.006279
Smoothened	610	629	DLNEPSADVSSAWAQHVTKM	Phosphoryl STY (10)Phosphoryl STY (11)		18		pSMO	10	10.7022	0.051953
Smoothened	610	629	DLNEPSADVSSAWAQHVTKM	Phosphoryl STY (10)Phosphoryl STY (11)		18		pSMO/PKA-C	0	0	0
Smoothened	610	629	DLNEPSADVSSAWAQHVTKM	Phosphoryl STY (10)Phosphoryl STY (11)		18		pSMO/PKA-C	1	10.1168	0.171551
Smoothened	610	629	DLNEPSADVSSAWAQHVTKM	Phosphoryl STY (10)Phosphoryl STY (11)		18		pSMO/PKA-C	5	10.2271	0.042003
Smoothened	610	629	DLNEPSADVSSAWAQHVTKM	Phosphoryl STY (10)Phosphoryl STY (11)		18		pSMO/PKA-C	10	10.3786	0.127216
60	610	629	DLNEPSADVSSAWAQHVTKM	Phosphoryl STY (6)Phosphoryl STY (10)Phosphoryl STY (11)	2	18	2425.92	pSMO	0	0	0
Smoothened	610	629	DLNEPSADVSSAWAQHVTKM	Phosphoryl STY (6)Phosphoryl STY (10)Phosphoryl STY (11)		18		pSMO	1	9.74401	0.123566
Smoothened	610	629	DLNEPSADVSSAWAQHVTKM	Phosphoryl STY (6)Phosphoryl STY (10)Phosphoryl STY (11)		18		pSMO	5	9.81115	0.058463
Smoothened	610	629	DLNEPSADVSSAWAQHVTKM	Phosphoryl STY (6)Phosphoryl STY (10)Phosphoryl STY (11)		18		pSMO	10	9.74191	0.066881
Smoothened	610	629	DLNEPSADVSSAWAQHVTKM	Phosphoryl STY (6)Phosphoryl STY (10)Phosphoryl STY (11)		18		pSMO/PKA-C	0	0	0
Smoothened	610	629	DLNEPSADVSSAWAQHVTKM	Phosphoryl STY (6)Phosphoryl STY (10)Phosphoryl STY (11)		18		pSMO/PKA-C	1	8.45108	0.384419
Smoothened	610	629	DLNEPSADVSSAWAQHVTKM	Phosphoryl STY (6)Phosphoryl STY (10)Phosphoryl STY (11)		18		pSMO/PKA-C	5	9.00623	0.170022
Smoothened	610	629	DLNEPSADVSSAWAQHVTKM	Phosphoryl STY (6)Phosphoryl STY (10)Phosphoryl STY (11)		18		pSMO/PKA-C	10	9.07847	0.078726
61	622	629	WAQHVTKM		1	7	1000.5	SMO	0	0	0
Smoothened	622	629	WAQHVTKM			7		SMO	1	3.19662	0.018728
Smoothened	622	629	WAQHVTKM			7		SMO	5	3.21638	0.010171
Smoothened	622	629	WAQHVTKM			7		SMO	10	3.22034	0.04326
Smoothened	622	629	WAQHVTKM			7		SMO/PKA-C	0	0	0
Smoothened	622	629	WAQHVTKM			7		SMO/PKA-C	1	3.08655	0.020137
Smoothened	622	629	WAQHVTKM			7		SMO/PKA-C	5	3.10788	0.023506
Smoothened	622	629	WAQHVTKM			7		SMO/PKA-C	10	3.147	0.016038
Smoothened	622	629	WAQHVTKM			7		pSMO	0	0	0
Smoothened	622	629	WAQHVTKM			7		pSMO	1	3.20102	0.029187
Smoothened	622	629	WAQHVTKM			7		pSMO	5	3.28488	0.035757
Smoothened	622	629	WAQHVTKM			7		pSMO	10	3.23842	0.02773
Smoothened	622	629	WAQHVTKM			7		pSMO/PKA-C	0	0	0
Smoothened	622	629	WAQHVTKM			7		pSMO/PKA-C	1	2.9588	0.036954
Smoothened	622	629	WAQHVTKM			7		pSMO/PKA-C	5	3.05902	0.021965
Smoothened	622	629	WAQHVTKM			7		pSMO/PKA-C	10	3.10713	0.022038
62	622	631	WAQHVTKMVA		3	9	1170.61	SMO	0	0	0
Smoothened	622	631	WAQHVTKMVA			9		SMO	1	4.75645	0.07686
Smoothened	622	631	WAQHVTKMVA			9		SMO	5	4.75029	0.059885
Smoothened	622	631	WAQHVTKMVA			9		SMO	10	4.73106	0.037283
Smoothened	622	631	WAQHVTKMVA			9		SMO/PKA-C	0	0	0
Smoothened	622	631	WAQHVTKMVA			9		SMO/PKA-C	1	4.20996	0.11018
Smoothened	622	631	WAQHVTKMVA			9		SMO/PKA-C	5	4.47756	0.142575
Smoothened	622	631	WAQHVTKMVA			9		SMO/PKA-C	10	4.51524	0.143661
63	630	654	VARRGAICPQDVSVTPVATPVPPEE		3	19	2588.35	SMO	0	0	0
Smoothened	630	654	VARRGAICPQDVSVTPVATPVPPEE			19		SMO	1	12.3252	0.168524
Smoothened	630	654	VARRGAICPQDVSVTPVATPVPPEE			19		SMO	5	12.3386	0.147045
Smoothened	630	654	VARRGAICPQDVSVTPVATPVPPEE			19		SMO	10	12.2769	0.176599
Smoothened	630	654	VARRGAICPQDVSVTPVATPVPPEE			19		SMO/PKA-C	0	0	0
Smoothened	630	654	VARRGAICPQDVSVTPVATPVPPEE			19		SMO/PKA-C	1	10.0437	0.063771
Smoothened	630	654	VARRGAICPQDVSVTPVATPVPPEE			19		SMO/PKA-C	5	10.2227	0.132162
Smoothened	630	654	VARRGAICPQDVSVTPVATPVPPEE			19		SMO/PKA-C	10	10.3328	0.179493
Smoothened	630	654	VARRGAICPQDVSVTPVATPVPPEE			19		pSMO	0	0	0
Smoothened	630	654	VARRGAICPQDVSVTPVATPVPPEE			19		pSMO	1	12.7357	0.04564
Smoothened	630	654	VARRGAICPQDVSVTPVATPVPPEE			19		pSMO	5	12.701	0.101579
Smoothened	630	654	VARRGAICPQDVSVTPVATPVPPEE			19		pSMO	10	12.7409	0.069041
Smoothened	630	654	VARRGAICPQDVSVTPVATPVPPEE			19		pSMO/PKA-C	0	0	0
Smoothened	630	654	VARRGAICPQDVSVTPVATPVPPEE			19		pSMO/PKA-C	1	9.83623	0.1586
Smoothened	630	654	VARRGAICPQDVSVTPVATPVPPEE			19		pSMO/PKA-C	5	10.5546	0.085908
Smoothened	630	654	VARRGAICPQDVSVTPVATPVPPEE			19		pSMO/PKA-C	10	10.6645	0.155344
64	641	654	VSVTPVATPVPPEE		2	9	1421.75	SMO	0	0	0
Smoothened	641	654	VSVTPVATPVPPEE			9			1	6.13622	0.033631
Smoothened	641	654	VSVTPVATPVPPEE			9			5	6.10676	0.007436
Smoothened	641	654	VSVTPVATPVPPEE			9			10	6.12198	0.046257
Smoothened	641	654	VSVTPVATPVPPEE			9		SMO/PKA-C	0	0	0
Smoothened	641	654	VSVTPVATPVPPEE			9		SMO/PKA-C	1	5.68388	0.041406
Smoothened	641	654	VSVTPVATPVPPEE			9		SMO/PKA-C	5	5.64419	0.058555
Smoothened	641	654	VSVTPVATPVPPEE			9		SMO/PKA-C	10	5.74267	0.053252
Smoothened	641	654	VSVTPVATPVPPEE			9		pSMO	0	0	0
Smoothened	641	654	VSVTPVATPVPPEE			9		pSMO	1	5.48322	0.040271
Smoothened	641	654	VSVTPVATPVPPEE			9		pSMO	5	5.34025	0.082875
Smoothened	641	654	VSVTPVATPVPPEE			9		pSMO	10	5.26251	0.075737
Smoothened	641	654	VSVTPVATPVPPEE			9		pSMO/PKA-C	0	0	0
Smoothened	641	654	VSVTPVATPVPPEE			9		pSMO/PKA-C	1	4.88038	0.126422
Smoothened	641	654	VSVTPVATPVPPEE			9		pSMO/PKA-C	5	4.78829	0.103982
Smoothened	641	654	VSVTPVATPVPPEE			9		pSMO/PKA-C	10	4.75334	0.09754
65	641	656	VSVTPVATPVPPEEQA		2	11	1620.85	SMO	0	0	0
Smoothened	641	656	VSVTPVATPVPPEEQA			11		SMO	1	7.62516	0.043411
Smoothened	641	656	VSVTPVATPVPPEEQA			11		SMO	5	7.70279	0.037795
Smoothened	641	656	VSVTPVATPVPPEEQA			11		SMO	10	7.67359	0.035499
Smoothened	641	656	VSVTPVATPVPPEEQA			11		SMO/PKA-C	0	0	0
Smoothened	641	656	VSVTPVATPVPPEEQA			11		SMO/PKA-C	1	7.60438	0.078569
Smoothened	641	656	VSVTPVATPVPPEEQA			11		SMO/PKA-C	5	7.62168	0.128608
Smoothened	641	656	VSVTPVATPVPPEEQA			11		SMO/PKA-C	10	7.54913	0.039032
66	645	658	PVATPVPPEEQANM		2	9	1479.71	SMO	0	0	0
Smoothened	645	658	PVATPVPPEEQANM			9		SMO	1	6.36625	0.02045
Smoothened	645	658	PVATPVPPEEQANM			9		SMO	5	6.40785	0.030142
Smoothened	645	658	PVATPVPPEEQANM			9		SMO	10	6.41065	0.038524
Smoothened	645	658	PVATPVPPEEQANM			9		SMO/PKA-C	0	0	0
Smoothened	645	658	PVATPVPPEEQANM			9		SMO/PKA-C	1	6.06199	0.018123
Smoothened	645	658	PVATPVPPEEQANM			9		SMO/PKA-C	5	6.13486	0.017787
Smoothened	645	658	PVATPVPPEEQANM			9		SMO/PKA-C	10	6.13434	0.026374
67	655	660	QANMWL		1	5	762.36	SMO	0	0	0
Smoothened	655	660	QANMWL			5		SMO	1	2.98937	0.036607
Smoothened	655	660	QANMWL			5		SMO	5	3.00971	0.031828
Smoothened	655	660	QANMWL			5		SMO	10	3.02122	0.049588
Smoothened	655	660	QANMWL			5		SMO/PKA-C	0	0	0
Smoothened	655	660	QANMWL			5		SMO/PKA-C	1	2.91313	0.047971
Smoothened	655	660	QANMWL			5		SMO/PKA-C	5	2.87246	0.037108
Smoothened	655	660	QANMWL			5		SMO/PKA-C	10	2.88917	0.032993
Smoothened	655	660	QANMWL			5		pSMO	0	0	0
Smoothened	655	660	QANMWL			5		pSMO	1	2.93514	0.024136
Smoothened	655	660	QANMWL			5		pSMO	5	3.06443	0.059891
Smoothened	655	660	QANMWL			5		pSMO	10	3.01171	0.032938
68	661	669	VEAEISPEL		1	7	986.504	SMO	0	0	0
Smoothened	661	669	VEAEISPEL			7	986.504	SMO	1	4.25575	0.035265
Smoothened	661	669	VEAEISPEL			7	986.504	SMO	5	4.29404	0.026583
Smoothened	661	669	VEAEISPEL			7	986.504	SMO	10	4.30112	0.033349
Smoothened	661	669	VEAEISPEL			7	986.504	SMO/PKA-C	0	0	0
Smoothened	661	669	VEAEISPEL			7	986.504	SMO/PKA-C	1	4.21181	0.022178
Smoothened	661	669	VEAEISPEL			7	986.504	SMO/PKA-C	5	4.24356	0.084062
Smoothened	661	669	VEAEISPEL			7	986.504	SMO/PKA-C	10	4.29759	0.073379
Smoothened	661	669	VEAEISPEL			7	986.504	pSMO	0	0	0
Smoothened	661	669	VEAEISPEL			7	986.504	pSMO	1	4.46027	0.0323
Smoothened	661	669	VEAEISPEL			7	986.504	pSMO	5	4.37378	0.038053
Smoothened	661	669	VEAEISPEL			7	986.504	pSMO	10	4.35739	0.088554
Smoothened	661	669	VEAEISPEL			7	986.504	pSMO/PKA-C	0	0	0
Smoothened	661	669	VEAEISPEL			7	986.504	pSMO/PKA-C	1	4.19201	0.047384
Smoothened	661	669	VEAEISPEL			7	986.504	pSMO/PKA-C	5	4.33626	0.075804
Smoothened	661	669	VEAEISPEL			7	986.504	pSMO/PKA-C	10	4.29788	0.089116
69	663	669	AEISPEL		1	5	758.393	SMO	0	0	0
Smoothened	663	669	AEISPEL			5	758.393	SMO	1	2.87535	0.017135
Smoothened	663	669	AEISPEL			5	758.393	SMO	5	2.869	0.0162
Smoothened	663	669	AEISPEL			5	758.393	SMO	10	2.8596	0.016287
Smoothened	663	669	AEISPEL			5	758.393	SMO/PKA-C	0	0	0
Smoothened	663	669	AEISPEL			5	758.393	SMO/PKA-C	1	2.78031	0.023027
Smoothened	663	669	AEISPEL			5	758.393	SMO/PKA-C	5	2.78325	0.034408
Smoothened	663	669	AEISPEL			5	758.393	SMO/PKA-C	10	2.79931	0.037858
Smoothened	663	669	AEISPEL			5	758.393	pSMO	0	0	0
Smoothened	663	669	AEISPEL			5	758.393	pSMO	1	2.89991	0.022747
Smoothened	663	669	AEISPEL			5	758.393	pSMO	5	2.91541	0.013799
Smoothened	663	669	AEISPEL			5	758.393	pSMO	10	2.89228	0.017769
Smoothened	663	669	AEISPEL			5	758.393	pSMO/PKA-C	0	0	0
Smoothened	663	669	AEISPEL			5	758.393	pSMO/PKA-C	1	2.7584	0.024227
Smoothened	663	669	AEISPEL			5	758.393	pSMO/PKA-C	5	2.79821	0.023199
Smoothened	663	669	AEISPEL			5	758.393	pSMO/PKA-C	10	2.81325	0.017564
70	663	669	AEISPEL	Phosphoryl STY (4)	1	5	838.359	SMO	0	0	0
Smoothened	663	669	AEISPEL	Phosphoryl STY (4)		5	838.359	SMO	1	2.37309	0.016967
Smoothened	663	669	AEISPEL	Phosphoryl STY (4)		5	838.359	SMO	5	2.38009	0.015786
Smoothened	663	669	AEISPEL	Phosphoryl STY (4)		5	838.359	SMO	10	2.38177	0.025995
Smoothened	663	669	AEISPEL	Phosphoryl STY (4)		5	838.359	SMO/PKA-C	0	0	0
Smoothened	663	669	AEISPEL	Phosphoryl STY (4)		5	838.359	SMO/PKA-C	1	2.27177	0.031812
Smoothened	663	669	AEISPEL	Phosphoryl STY (4)		5	838.359	SMO/PKA-C	5	2.29836	0.014786
Smoothened	663	669	AEISPEL	Phosphoryl STY (4)		5	838.359	SMO/PKA-C	10	2.3114	0.022657
Smoothened	663	669	AEISPEL	Phosphoryl STY (4)		5	838.359	pSMO	0	0	0
Smoothened	663	669	AEISPEL	Phosphoryl STY (4)		5	838.359	pSMO	1	2.3944	0.054395
Smoothened	663	669	AEISPEL	Phosphoryl STY (4)		5	838.359	pSMO	5	2.40048	0.03832
Smoothened	663	669	AEISPEL	Phosphoryl STY (4)		5	838.359	pSMO	10	2.4099	0.049299
Smoothened	663	669	AEISPEL	Phosphoryl STY (4)		5	838.359	pSMO/PKA-C	0	0	0
Smoothened	663	669	AEISPEL	Phosphoryl STY (4)		5	838.359	pSMO/PKA-C	1	2.24093	0.028151
Smoothened	663	669	AEISPEL	Phosphoryl STY (4)		5	838.359	pSMO/PKA-C	5	2.25663	0.017339
Smoothened	663	669	AEISPEL	Phosphoryl STY (4)		5	838.359	pSMO/PKA-C	10	2.26849	0.032783
71	663	670	AEISPELE		1	6	887.436	SMO	0	0	0
Smoothened	663	670	AEISPELE			6	887.436	SMO	1	3.54592	0.03231
Smoothened	663	670	AEISPELE			6	887.436	SMO	5	3.57199	0.012144
Smoothened	663	670	AEISPELE			6	887.436	SMO	10	3.53637	0.039415
Smoothened	663	670	AEISPELE			6	887.436	SMO/PKA-C	0	0	0
Smoothened	663	670	AEISPELE			6	887.436	SMO/PKA-C	1	3.38636	0.041491
Smoothened	663	670	AEISPELE			6	887.436	SMO/PKA-C	5	3.32939	0.046018
Smoothened	663	670	AEISPELE			6	887.436	SMO/PKA-C	10	3.37956	0.04823
Smoothened	663	670	AEISPELE			6	887.436	pSMO	0	0	0
Smoothened	663	670	AEISPELE			6	887.436	pSMO	1	3.54827	0.024575
Smoothened	663	670	AEISPELE			6	887.436	pSMO	5	3.54342	0.042831
Smoothened	663	670	AEISPELE			6	887.436	pSMO	10	3.50086	0.017823
Smoothened	663	670	AEISPELE			6	887.436	pSMO/PKA-C	0	0	0
Smoothened	663	670	AEISPELE			6	887.436	pSMO/PKA-C	1	3.16885	0.13339
Smoothened	663	670	AEISPELE			6	887.436	pSMO/PKA-C	5	3.32419	0.091452
Smoothened	663	670	AEISPELE			6	887.436	pSMO/PKA-C	10	3.39018	0.040906
72	664	669	EISPEL		1	4	687.356	SMO	0	0	0
Smoothened	664	669	EISPEL			4		SMO	1	2.125	0.025441
Smoothened	664	669	EISPEL			4		SMO	5	2.11632	0.027464
Smoothened	664	669	EISPEL			4		SMO	10	2.11492	0.028009
Smoothened	664	669	EISPEL			4		SMO/PKA-C	0	0	0
Smoothened	664	669	EISPEL			4		SMO/PKA-C	1	2.04187	0.030382
Smoothened	664	669	EISPEL			4		SMO/PKA-C	5	2.07203	0.036373
Smoothened	664	669	EISPEL			4		SMO/PKA-C	10	2.08318	0.046966
Smoothened	664	669	EISPEL			4		pSMO	0	0	0
Smoothened	664	669	EISPEL			4		pSMO	1	2.10439	0.039652
Smoothened	664	669	EISPEL			4		pSMO	5	2.13093	0.036374
Smoothened	664	669	EISPEL			4		pSMO	10	2.09563	0.033005
Smoothened	664	669	EISPEL			4		pSMO/PKA-C	0	0	0
Smoothened	664	669	EISPEL			4			1	1.97739	0.033874
Smoothened	664	669	EISPEL			4			5	2.04924	0.021035
Smoothened	664	669	EISPEL			4			10	2.06349	0.015967
