# Supplementary material for: Structural mechanism for noncanonical GPCR signaling in the Hedgehog pathway
Source: Nat Struct Mol Biol. 2026 Apr 30;33(5):795–809. doi: 10.1038/s41594-026-01800-z (PMC13186710; doi:10.1038/s41594-026-01800-z)
Supplement: Supplementary file 9 — GLI reporter and SPR unprocessed data. [file 41594_2026_1800_MOESM9_ESM.xlsx]

## Sheet: Fig 5a
	Control			ShhN			ShhN + vismo
GFP	0.007	0.006	0.006	0.003	0.003	0.003	0.003	0.008	0.004
WT	0.008	0.007	0.007	0.041	0.039	0.037	0.003	0.005	0.004
I573A	0.007	0.008	0.008	0.005	0.007	0.009	0.005	0.005	0.005
F577A	0.005	0.006	0.006	0.006	0.011	0.005	0.005	0.004	0.004
I573A F577A R580A	0.006	0.006	0.006	0.003	0.004	0.005	0.004	0.003	0.003
Δ570-581	0.006	0.005	0.004	0.003	0.003	0.002	0.003	0.003	0.003

## Sheet: Fig 5b
	Control			ShhN
GFP	0.0280341	0.0254413	0.0291515	0.0225911	0.0333249	0.0309876
WT	0.0436488	0.0462113	0.0445972	0.166849	0.182622	0.148122
Δ570-581	0.0419649	0.0429534	0.0366734	0.0417827	0.0461796	0.0432035
V626D	0.0336986	0.0476191	0.0461283	0.0373972	0.0414669	0.0556143
V626D V630D	0.0314028	0.0320065	0.0308275	0.0371035	0.0447401	0.043911
K575P	0.0388562	0.0304378	0.0306714	0.0352823	0.0452751	0.0575993

## Sheet: Fig 5c
mCα wt - SMO wt	mCα wt - SMO dCT	myr-mCα K7C - SMO wt	myr-mCα K7C - SMO dCT
27.3862	2.92569	30.1451	-0.271729
24.0052	2.29836	31.7822	1.16634
22.7114	1.09711	24.2026	-4.04175

## Sheet: Fig 5e
[PKA-C] in nM	WT-mSMO								mSMO-5KE								mSMO-IFR->AAA
0	0	0	0	0					0	0	0	0					0	0	0	0
15.625	17.7802	7.16749	17.5653						6.19573								12.3532
31.25	36.2663	25.1488	23.1685	19.338					13.175	7.16397	7.46891						21.6057	12.5769		8.37746
125	52.8266	55.3892	50.5038	58.9512	71.9057	68.2168	45.6622	81.4442	37.0546	19.2618	22.4112	24.6522	36.6292	23.7609	25.9031	30.0588	36.5041	38.497	21.6496	35.7687	45.8711	50.1407	28.4468	41.2742
62.5	45.1401	39.2857	49.5636	39.5453					28.7873	15.3098	11.065	10.7229					29.6341	23.9701	19.5836	29.407
250	80.1449	77.4719	82.1314	75.9495					60.0483	35.2093	41.6739	41.7238					55.5873	56.2775	49.7032	53.595
500	87.5915	85.0365	84.8138	79.5888					70.5282	58.5489	49.0011	56.4873					71.7942	64.4426	60.6032	53.1274
1000	94.0305	87.6837	89.2679	93.4112					84.2641	68.0389	73.0924	73.9366					89.8551	88.0484	75.7014	92.0019
	Kd (nM)
replicate	WT-mSMO	mSMO-5KE	mSMO-IFR->AAA
1	69.61	192.7	169.3
2	93.87	408.9	311.8
3	77.13	359.1	218.4
4	87.02	423.8	189
