# Supplementary material for: Structural mechanism for noncanonical GPCR signaling in the Hedgehog pathway
Source: Nat Struct Mol Biol. 2026 Apr 30;33(5):795–809. doi: 10.1038/s41594-026-01800-z (PMC13186710; doi:10.1038/s41594-026-01800-z)
Supplement: Supplementary file 11 — Unprocessed quantification of disulfide-trapping data. [file 41594_2026_1800_MOESM11_ESM.xlsx]

## Sheet: Fig 6b
	560	594	597	599	615
261	0	0,205	0,2675	0,3375	0
265	0	0,19	0	0,283333	0
555	0,233333	0	0,43	0,18	0,1
565	0,243333	0,105	0,42	0,165	0
566	0,185	0,14	0,25	0	0,19
568	0	0	0,18	0,67	0,406667
569	0	0	0,265	0,205	0,476667
571	0	0,1	0	0,42	0,54
575	0	0,395	0,5325	0,27	0
579	0	0,24	0,395	0	0

## Sheet: Fig 6c
	control			SHH
GFP	0.005	0.005	0.006	0.006	0.005	0.005
WT	0.006	0.006	0.006	0.035	0.037	0.034
5KE	0.005	0.005	0.005	0.005	0.005	0.005

## Sheet: Fig 6e
replicate	cond. (570C unless noted)	raw	inverted	background adjusted		Ratio of complex relative to total SMO
3						pSMO-S570C	SMO-S570C	WT-SMO
					PKA complex	0.329369	0.268906	0.296299
					PKA-G137C complex	0.595282	0.436692	0.372527
	pSMO/PKA complex	188.868	66.132	25.866
	unbound pSMO	162.068	92.932	52.666
	pSMO/PKA-G137C complex	155.232	99.768	59.502
	unbound pSMO	174.28	80.72	40.454
	blank	214.734	40.266	0
	SMO/PKA complex	197.689	57.311	11.119
	unbound SMO	178.578	76.422	30.23
	SMO/PKA-G137C complex	188.142	66.858	20.666
	unbound SMO	182.15	72.85	26.658
	blank	208.808	46.192	0
	WT-SMO/PKA complex	191.318	63.682	22.29
	unbound WT-SMO	160.67	94.33	52.938
	WT-SMO/PKA-G137C complex	190.128	64.872	23.48
	unbound WT-SMO	174.059	80.941	39.549
	blank	213.608	41.392	0
						Ratio of complex (or unbound SMO) relative to control SMO
2						pSMO-S570C	SMO-S570C	WT-SMO
					PKA complex	0.346162	0.294793	0.299903
					PKA-G137C complex	0.638953	0.427601	0.354468
	pSMO/PKA complex	176.248	78.752	38.451
	pSMO unbound	142.072	112.928	72.627
	pSMO/PKA-G137C complex	115.313	139.687	99.386
	pSMO unbound	158.54	96.46	56.159
	blank	214.699	40.301	0
	SMO/PKA complex	196.432	58.568	15.211
	SMO unbound	175.255	79.745	36.388
	SMO/PKA-G137C complex	182.313	72.687	29.33
	SMO unbound	172.381	82.619	39.262
	blank	211.643	43.357	0
	WT-SMO/PKA complex	172.489	82.511	40.169
	WT-SMO unbound	118.887	136.113	93.771
	WT-SMO/PKA-G137C complex	173.926	81.074	38.732
	WT-SMO unbound	142.122	112.878	70.536
	blank	212.658	42.342	0
						Ratio of complex (or unbound SMO) relative to control SMO
1						pSMO-S570C	SMO-S570C	WT-SMO
					PKA complex	0.342265	0.322323	0.3029
					PKA-G137C complex	0.653114	0.456372	0.441114
	pSMO/PKA complex	194.04	60.96	28.625
	pSMO unbound	167.656	87.344	55.009
	pSMO/PKA-G137C complex	148.5	106.5	74.165
	pSMO unbound	183.274	71.726	39.391
	blank	222.665	32.335	0
	SMO/PKA complex	205.324	49.676	15.73
	SMO unbound	187.982	67.018	33.072
	SMO/PKA-G137C complex	198.595	56.405	22.459
	SMO unbound	194.301	60.699	26.753
	blank	221.054	33.946	0
	WT-SMO/PKA complex	206.082	48.918	12.514
	WT-SMO unbound	189.796	65.204	28.8
	WT-SMO/PKA-G137C complex	200.389	54.611	18.207
	WT-SMO unbound	195.528	59.472	23.068
	blank	218.596	36.404	0
