# Supplementary material for: Structural mechanism for noncanonical GPCR signaling in the Hedgehog pathway
Source: Nat Struct Mol Biol. 2026 Apr 30;33(5):795–809. doi: 10.1038/s41594-026-01800-z (PMC13186710; doi:10.1038/s41594-026-01800-z)
Supplement: Supplementary file 12 — GLI reporter unprocessed data. [file 41594_2026_1800_MOESM12_ESM.xlsx]

## Sheet: Fig 7c
	Control Medium			SHH medium
GFP	0.0200223	0.0212263	0.0237375	0.0244535	0.0262418	0.0285957
WT	0.0296707	0.0342226	0.0354809	0.108389	0.123728	0.107464
Δ602-609	0.0311729	0.0277967	0.0305798	0.0322165	0.0380046	0.03985
602-609 Ala	0.0260523	0.0199395	0.0214012	0.0480131	0.0525758	0.0417479
