# Supplementary material for: Structural mechanism for noncanonical GPCR signaling in the Hedgehog pathway
Source: Nat Struct Mol Biol. 2026 Apr 30;33(5):795–809. doi: 10.1038/s41594-026-01800-z (PMC13186710; doi:10.1038/s41594-026-01800-z)
Supplement: Supplementary file 13 — CD unprocessed data. [file 41594_2026_1800_MOESM13_ESM.xls]

## Sheet: Extended Data Fig 1a
SMOct-QAN buffer blank							SMOct-QAN sample
$SUMMARY							$SUMMARY
Experiment Type : Wavelength							Experiment Type : Wavelength
Experiment Name : SMOct_QAN blank 1 mm, Number : 1110							Experiment Name : SMOct_QAN sample 1 mm, Number : 1109
Experiment Description : SMOct_QAN blank 1 mm							Experiment Description : SMOct_QAN sample 1 mm
Software Version : v3.44							Software Version : v3.44
Experiment start time : 05/01/2024 11:35:19							Experiment start time : 05/01/2024 11:18:39
Bandwidth : 1.00 nm							Bandwidth : 1.00 nm
Temp. Setpoint : 25.00 deg C							Temp. Setpoint : 25.00 deg C
Wavelength Start : 260.00 nm							Wavelength Start : 260.00 nm
Wavelength End : 200.00 nm							Wavelength End : 200.00 nm
Wavelength Step : 2.00 nm							Wavelength Step : 2.00 nm
Averaging Time : 3.000 seconds							Averaging Time : 3.000 seconds
Settling Time : 0.333 seconds							Settling Time : 0.333 seconds
Multi-Scan Wait : 0.00 seconds							Multi-Scan Wait : 0.00 seconds
$DATA							$DATA
$MDCNAME:Scan_#1							$MDCNAME:Scan_#1
$MDCDATA:1:14:2:3:4:12:13							$MDCDATA:1:14:2:3:4:12:13
X CD_Signal Error Current Delta_Signal CD_Dynode Probe_Temp. Elapsed_Time							X CD_Signal Error Current Delta_Signal CD_Dynode Probe_Temp. Elapsed_Time
260.000 1.423 0.122 0.903 0.013 229.2 -50.00 64.500							260.000 1.552 0.104 0.903 0.014 230.3 -50.00 64.750
258.000 1.525 0.171 0.903 0.014 230.6 -50.00 68.265							258.000 1.501 0.190 0.903 0.014 231.8 -50.00 68.516
256.000 1.621 0.087 0.903 0.015 231.9 -50.00 72.031							256.000 1.702 0.152 0.903 0.015 233.0 -50.00 72.281
254.000 1.574 0.194 0.903 0.014 233.4 -50.00 75.797							254.000 1.706 0.202 0.903 0.015 234.5 -50.00 76.031
252.000 1.887 0.178 0.903 0.017 234.4 -50.00 79.562							252.000 1.495 0.149 0.903 0.013 235.5 -50.00 79.797
250.000 1.830 0.210 0.902 0.017 235.8 -50.00 83.328							250.000 1.524 0.187 0.902 0.014 237.0 -50.00 83.563
248.000 1.862 0.157 0.902 0.017 237.2 -50.00 87.093							248.000 1.431 0.156 0.902 0.013 238.2 -50.00 87.328
246.000 1.825 0.171 0.902 0.016 238.7 -50.00 90.859							246.000 1.094 0.154 0.902 0.010 239.6 -50.00 91.094
244.000 2.056 0.144 0.902 0.019 239.9 -50.00 94.625							244.000 0.670 0.212 0.902 0.006 241.3 -50.00 94.860
242.000 1.831 0.195 0.902 0.017 241.0 -50.00 98.375							242.000 0.078 0.110 0.902 0.001 242.8 -50.00 98.625
240.000 1.825 0.149 0.902 0.016 242.8 -50.00 102.140							240.000 -0.829 0.085 0.902 -0.007 245.1 -50.00 102.391
238.000 1.867 0.167 0.902 0.017 244.4 -50.00 105.906							238.000 -2.082 0.148 0.902 -0.019 247.5 -50.00 106.141
236.000 1.886 0.166 0.902 0.017 245.7 -50.00 109.672							236.000 -3.239 0.230 0.902 -0.029 250.2 -50.00 109.906
234.000 1.908 0.268 0.902 0.017 247.8 -50.00 113.437							234.000 -4.530 0.248 0.902 -0.041 254.0 -50.00 113.672
232.000 1.908 0.166 0.902 0.017 249.4 -50.00 117.203							232.000 -5.810 0.196 0.902 -0.052 258.6 -50.00 117.547
230.000 2.184 0.288 0.902 0.020 251.1 -50.00 121.078							230.000 -7.167 0.286 0.902 -0.065 263.8 -50.00 121.422
228.000 2.179 0.137 0.902 0.020 252.7 -50.00 124.953							228.000 -8.349 0.230 0.902 -0.075 270.8 -50.00 125.313
226.000 2.307 0.250 0.902 0.021 254.2 -50.00 128.828							226.000 -9.222 0.328 0.902 -0.083 278.4 -50.00 129.188
224.000 2.227 0.185 0.902 0.020 256.2 -50.00 132.718							224.000 -10.045 0.246 0.902 -0.091 286.3 -50.00 133.063
222.000 2.468 0.253 0.902 0.022 258.0 -50.00 136.593							222.000 -10.816 0.285 0.902 -0.098 294.4 -50.00 136.938
220.000 2.328 0.240 0.902 0.021 259.5 -50.00 140.468							220.000 -11.550 0.458 0.901 -0.104 302.9 -50.00 140.813
218.000 2.467 0.388 0.902 0.022 261.0 -50.00 144.343							218.000 -12.415 0.434 0.901 -0.112 312.3 -50.00 144.688
216.000 2.441 0.200 0.902 0.022 262.1 -50.00 148.218							216.000 -13.681 0.421 0.901 -0.123 322.1 -50.00 148.563
214.000 2.855 0.180 0.902 0.026 263.2 -50.00 152.109							214.000 -15.727 0.368 0.901 -0.142 333.2 -50.00 152.453
212.000 2.491 0.274 0.902 0.022 263.9 -50.00 155.984							212.000 -18.948 1.129 0.901 -0.171 345.8 -50.00 156.328
210.000 2.295 0.290 0.902 0.021 264.5 -50.00 159.859							210.000 -24.916 0.464 0.901 -0.224 360.7 -50.00 160.203
208.000 2.404 0.149 0.902 0.022 264.9 -50.00 163.734							208.000 -30.367 0.816 0.900 -0.273 380.3 -50.00 164.078
206.000 2.284 0.319 0.902 0.021 266.0 -50.00 167.609							206.000 -38.534 0.762 0.900 -0.347 406.9 -50.00 167.953
204.000 2.185 0.246 0.902 0.020 268.0 -50.00 171.484							204.000 -47.201 1.376 0.899 -0.425 443.3 -50.00 171.828
202.000 2.095 0.350 0.902 0.019 273.9 -50.00 175.375							202.000 -53.460 1.131 0.899 -0.480 493.2 -50.00 175.719
200.000 2.121 0.254 0.902 0.019 287.3 -50.00 179.250							200.000 -54.829 4.550 0.898 -0.492 564.1 -50.00 179.594
$MDCNAME:Scan_#2							$MDCNAME:Scan_#2
$MDCDATA:1:14:2:3:4:12:13							$MDCDATA:1:14:2:3:4:12:13
X CD_Signal Error Current Delta_Signal CD_Dynode Probe_Temp. Elapsed_Time							X CD_Signal Error Current Delta_Signal CD_Dynode Probe_Temp. Elapsed_Time
260.000 1.639 0.120 0.903 0.015 228.9 -50.00 195.406							260.000 1.414 0.120 0.903 0.013 230.0 -50.00 195.750
258.000 1.590 0.120 0.903 0.014 230.5 -50.00 199.172							258.000 1.429 0.208 0.903 0.013 231.4 -50.00 199.516
256.000 1.566 0.209 0.903 0.014 231.8 -50.00 202.937							256.000 1.547 0.290 0.903 0.014 232.7 -50.00 203.281
254.000 1.718 0.143 0.903 0.016 233.4 -50.00 206.687							254.000 1.479 0.139 0.903 0.013 234.2 -50.00 207.047
252.000 1.755 0.180 0.903 0.016 234.7 -50.00 210.453							252.000 1.397 0.194 0.903 0.013 235.4 -50.00 210.797
250.000 1.917 0.185 0.902 0.017 236.0 -50.00 214.218							250.000 1.398 0.158 0.902 0.013 236.6 -50.00 214.563
248.000 1.771 0.162 0.902 0.016 237.2 -50.00 217.984							248.000 1.296 0.257 0.902 0.012 238.3 -50.00 218.328
246.000 1.797 0.176 0.902 0.016 238.4 -50.00 221.750							246.000 0.982 0.150 0.902 0.009 239.4 -50.00 222.094
244.000 1.755 0.239 0.902 0.016 239.6 -50.00 225.515							244.000 0.441 0.215 0.902 0.004 240.9 -50.00 225.860
242.000 1.642 0.114 0.902 0.015 241.4 -50.00 229.281							242.000 -0.003 0.222 0.902 -0.000 242.8 -50.00 229.625
240.000 2.000 0.274 0.902 0.018 242.6 -50.00 233.031							240.000 -1.014 0.162 0.902 -0.009 244.8 -50.00 233.391
238.000 1.563 0.146 0.902 0.014 244.1 -50.00 236.797							238.000 -2.118 0.165 0.902 -0.019 247.2 -50.00 237.156
236.000 1.827 0.226 0.902 0.016 245.6 -50.00 240.562							236.000 -3.479 0.131 0.902 -0.031 250.3 -50.00 240.922
234.000 1.920 0.194 0.902 0.017 247.8 -50.00 244.328							234.000 -4.850 0.199 0.902 -0.044 253.7 -50.00 244.672
232.000 1.996 0.168 0.902 0.018 249.3 -50.00 248.093							232.000 -5.915 0.277 0.902 -0.053 258.4 -50.00 248.563
230.000 2.076 0.255 0.902 0.019 251.1 -50.00 251.968							230.000 -7.385 0.247 0.902 -0.067 263.9 -50.00 252.438
228.000 1.998 0.199 0.902 0.018 252.6 -50.00 255.843							228.000 -8.577 0.265 0.902 -0.077 271.1 -50.00 256.313
226.000 2.106 0.368 0.902 0.019 254.6 -50.00 259.734							226.000 -9.196 0.291 0.902 -0.083 278.4 -50.00 260.188
224.000 2.263 0.097 0.902 0.020 256.5 -50.00 263.609							224.000 -10.299 0.298 0.902 -0.093 286.1 -50.00 264.063
222.000 2.356 0.352 0.902 0.021 257.9 -50.00 267.484							222.000 -10.810 0.373 0.902 -0.097 294.6 -50.00 267.938
220.000 2.388 0.235 0.902 0.022 259.7 -50.00 271.359							220.000 -11.402 0.509 0.901 -0.103 302.9 -50.00 271.813
218.000 2.482 0.169 0.902 0.022 260.9 -50.00 275.234							218.000 -12.634 0.522 0.901 -0.114 312.5 -50.00 275.703
216.000 2.390 0.223 0.902 0.022 262.1 -50.00 279.125							216.000 -13.748 0.512 0.901 -0.124 322.0 -50.00 279.578
214.000 2.394 0.154 0.902 0.022 263.2 -50.00 283.000							214.000 -16.396 0.341 0.901 -0.148 333.2 -50.00 283.453
212.000 2.335 0.312 0.902 0.021 264.0 -50.00 286.875							212.000 -19.114 0.722 0.901 -0.172 346.0 -50.00 287.328
210.000 2.335 0.219 0.902 0.021 264.5 -50.00 290.750							210.000 -23.963 0.970 0.901 -0.216 360.9 -50.00 291.203
208.000 2.345 0.311 0.902 0.021 264.8 -50.00 294.625							208.000 -30.794 1.035 0.900 -0.277 380.8 -50.00 295.094
206.000 2.315 0.176 0.902 0.021 265.7 -50.00 298.515							206.000 -39.015 0.680 0.900 -0.351 407.1 -50.00 298.969
204.000 2.175 0.181 0.902 0.020 268.3 -50.00 302.390							204.000 -46.289 2.010 0.899 -0.416 443.4 -50.00 302.844
202.000 1.942 0.191 0.902 0.018 273.9 -50.00 306.265							202.000 -52.928 2.477 0.899 -0.476 493.6 -50.00 306.719
200.000 2.190 0.309 0.902 0.020 287.4 -50.00 310.140							200.000 -54.181 2.781 0.898 -0.486 564.7 -50.00 310.594
$MDCNAME:Scan_#3							$MDCNAME:Scan_#3
$MDCDATA:1:14:2:3:4:12:13							$MDCDATA:1:14:2:3:4:12:13
X CD_Signal Error Current Delta_Signal CD_Dynode Probe_Temp. Elapsed_Time							X CD_Signal Error Current Delta_Signal CD_Dynode Probe_Temp. Elapsed_Time
260.000 1.634 0.163 0.903 0.015 229.0 -50.00 326.297							260.000 1.229 0.208 0.903 0.011 230.0 -50.00 326.750
258.000 1.512 0.142 0.903 0.014 230.4 -50.00 330.062							258.000 1.494 0.109 0.903 0.013 231.8 -50.00 330.516
256.000 1.618 0.164 0.903 0.015 231.7 -50.00 333.828							256.000 1.475 0.198 0.903 0.013 232.6 -50.00 334.281
254.000 1.628 0.247 0.903 0.015 233.3 -50.00 337.593							254.000 1.497 0.196 0.903 0.014 234.3 -50.00 338.047
252.000 1.709 0.143 0.903 0.015 234.6 -50.00 341.359							252.000 1.500 0.249 0.903 0.014 235.3 -50.00 341.813
250.000 1.725 0.138 0.903 0.016 235.8 -50.00 345.125							250.000 1.351 0.192 0.903 0.012 236.7 -50.00 345.578
248.000 1.763 0.183 0.903 0.016 236.9 -50.00 348.890							248.000 1.330 0.207 0.903 0.012 237.9 -50.00 349.328
246.000 1.623 0.140 0.902 0.015 238.4 -50.00 352.656							246.000 0.895 0.209 0.902 0.008 239.5 -50.00 353.094
244.000 1.697 0.195 0.902 0.015 239.8 -50.00 356.422							244.000 0.430 0.144 0.902 0.004 240.9 -50.00 356.860
242.000 1.628 0.264 0.902 0.015 241.3 -50.00 360.172							242.000 -0.154 0.177 0.902 -0.001 242.7 -50.00 360.625
240.000 1.619 0.193 0.902 0.015 242.8 -50.00 363.937							240.000 -1.256 0.279 0.902 -0.011 244.7 -50.00 364.391
238.000 1.773 0.225 0.902 0.016 244.4 -50.00 367.703							238.000 -2.122 0.210 0.902 -0.019 247.4 -50.00 368.156
236.000 1.775 0.141 0.902 0.016 245.9 -50.00 371.468							236.000 -3.216 0.235 0.902 -0.029 250.1 -50.00 371.922
234.000 2.010 0.141 0.902 0.018 247.9 -50.00 375.234							234.000 -4.872 0.231 0.902 -0.044 253.5 -50.00 375.688
232.000 1.721 0.196 0.902 0.016 249.5 -50.00 379.109							232.000 -6.042 0.275 0.902 -0.055 257.8 -50.00 379.563
230.000 1.891 0.115 0.902 0.017 251.0 -50.00 382.984							230.000 -7.401 0.163 0.902 -0.067 263.8 -50.00 383.438
228.000 1.825 0.130 0.902 0.016 252.7 -50.00 386.875							228.000 -8.638 0.322 0.902 -0.078 270.8 -50.00 387.313
226.000 2.168 0.120 0.902 0.020 254.7 -50.00 390.750							226.000 -9.413 0.284 0.902 -0.085 278.3 -50.00 391.188
224.000 2.087 0.183 0.902 0.019 256.2 -50.00 394.625							224.000 -10.188 0.339 0.902 -0.092 286.2 -50.00 395.063
222.000 2.137 0.215 0.902 0.019 257.6 -50.00 398.500							222.000 -10.633 0.257 0.902 -0.096 294.2 -50.00 398.953
220.000 2.432 0.310 0.902 0.022 259.5 -50.00 402.375							220.000 -11.720 0.327 0.902 -0.106 302.7 -50.00 402.828
218.000 2.521 0.171 0.902 0.023 260.9 -50.00 406.250							218.000 -12.608 0.643 0.901 -0.114 312.5 -50.00 406.703
216.000 2.468 0.163 0.902 0.022 262.0 -50.00 410.140							216.000 -13.570 0.504 0.901 -0.122 322.1 -50.00 410.578
214.000 2.488 0.213 0.902 0.022 263.3 -50.00 414.015							214.000 -16.161 0.530 0.901 -0.146 333.1 -50.00 414.453
212.000 2.391 0.293 0.902 0.022 263.8 -50.00 417.890							212.000 -19.365 0.464 0.901 -0.174 346.0 -50.00 418.328
210.000 2.452 0.143 0.902 0.022 264.5 -50.00 421.765							210.000 -24.211 0.924 0.901 -0.218 360.8 -50.00 422.219
208.000 2.242 0.256 0.902 0.020 265.1 -50.00 425.640							208.000 -31.111 0.890 0.900 -0.280 380.7 -50.00 426.094
206.000 2.149 0.233 0.902 0.019 265.8 -50.00 429.515							206.000 -38.840 1.166 0.900 -0.350 407.2 -50.00 429.969
204.000 2.165 0.294 0.902 0.020 268.3 -50.00 433.406							204.000 -47.506 0.837 0.899 -0.427 443.4 -50.00 433.844
202.000 1.844 0.256 0.902 0.017 273.8 -50.00 437.281							202.000 -51.751 2.380 0.899 -0.465 493.5 -50.00 437.719
200.000 1.951 0.361 0.902 0.018 287.4 -50.00 441.156							200.000 -52.039 4.639 0.898 -0.467 565.2 -50.00 441.594
$MDCNAME:Scan_#4							$MDCNAME:Scan_#4
$MDCDATA:1:14:2:3:4:12:13							$MDCDATA:1:14:2:3:4:12:13
X CD_Signal Error Current Delta_Signal CD_Dynode Probe_Temp. Elapsed_Time							X CD_Signal Error Current Delta_Signal CD_Dynode Probe_Temp. Elapsed_Time
260.000 1.399 0.112 0.903 0.013 229.0 -50.00 457.312							260.000 1.329 0.278 0.903 0.012 230.2 -50.00 457.766
258.000 1.549 0.245 0.903 0.014 230.3 -50.00 461.078							258.000 1.346 0.170 0.903 0.012 231.4 -50.00 461.516
256.000 1.699 0.138 0.903 0.015 231.8 -50.00 464.843							256.000 1.435 0.224 0.903 0.013 233.0 -50.00 465.281
254.000 1.876 0.174 0.903 0.017 233.2 -50.00 468.609							254.000 1.465 0.126 0.903 0.013 234.2 -50.00 469.047
252.000 1.580 0.202 0.902 0.014 234.5 -50.00 472.375							252.000 1.339 0.155 0.903 0.012 235.6 -50.00 472.813
250.000 1.561 0.177 0.902 0.014 235.8 -50.00 476.125							250.000 1.714 0.097 0.903 0.015 236.8 -50.00 476.578
248.000 1.675 0.235 0.902 0.015 237.2 -50.00 479.890							248.000 1.266 0.128 0.903 0.011 238.1 -50.00 480.344
246.000 1.640 0.207 0.902 0.015 238.4 -50.00 483.656							246.000 0.876 0.213 0.902 0.008 239.5 -50.00 484.110
244.000 1.787 0.207 0.902 0.016 239.7 -50.00 487.422							244.000 0.368 0.093 0.902 0.003 241.0 -50.00 487.875
242.000 1.570 0.185 0.902 0.014 241.1 -50.00 491.187							242.000 -0.546 0.293 0.902 -0.005 242.5 -50.00 491.641
240.000 1.600 0.212 0.902 0.014 242.8 -50.00 494.953							240.000 -1.099 0.246 0.902 -0.010 244.8 -50.00 495.391
238.000 1.613 0.182 0.902 0.015 244.3 -50.00 498.718							238.000 -2.183 0.253 0.902 -0.020 247.3 -50.00 499.156
236.000 1.681 0.228 0.902 0.015 246.2 -50.00 502.484							236.000 -3.364 0.259 0.902 -0.030 249.9 -50.00 502.922
234.000 1.646 0.240 0.902 0.015 247.6 -50.00 506.250							234.000 -4.819 0.314 0.902 -0.043 253.9 -50.00 506.688
232.000 1.900 0.185 0.902 0.017 249.1 -50.00 510.125							232.000 -6.191 0.164 0.902 -0.056 258.3 -50.00 510.453
230.000 1.822 0.275 0.902 0.016 251.0 -50.00 514.000							230.000 -7.096 0.223 0.902 -0.064 263.9 -50.00 514.328
228.000 2.175 0.186 0.902 0.020 252.6 -50.00 517.875							228.000 -8.280 0.171 0.902 -0.075 271.0 -50.00 518.203
226.000 1.900 0.372 0.902 0.017 254.4 -50.00 521.750							226.000 -9.744 0.427 0.902 -0.088 278.3 -50.00 522.094
224.000 2.336 0.239 0.902 0.021 256.3 -50.00 525.625							224.000 -10.254 0.369 0.902 -0.092 286.1 -50.00 525.969
222.000 2.234 0.219 0.902 0.020 257.8 -50.00 529.515							222.000 -10.953 0.306 0.902 -0.099 294.0 -50.00 529.844
220.000 2.154 0.197 0.902 0.019 259.3 -50.00 533.390							220.000 -11.513 0.443 0.902 -0.104 303.2 -50.00 533.719
218.000 2.280 0.280 0.902 0.021 260.9 -50.00 537.265							218.000 -12.462 0.463 0.901 -0.112 312.6 -50.00 537.594
216.000 2.349 0.182 0.902 0.021 262.2 -50.00 541.140							216.000 -13.940 0.490 0.901 -0.126 322.2 -50.00 541.485
214.000 2.418 0.277 0.902 0.022 263.2 -50.00 545.015							214.000 -16.440 0.363 0.901 -0.148 333.2 -50.00 545.360
212.000 2.368 0.163 0.902 0.021 264.1 -50.00 548.890							212.000 -19.659 0.604 0.901 -0.177 345.9 -50.00 549.235
210.000 2.270 0.285 0.902 0.020 264.4 -50.00 552.781							210.000 -24.504 0.599 0.901 -0.221 361.3 -50.00 553.110
208.000 2.290 0.174 0.902 0.021 264.9 -50.00 556.656							208.000 -30.972 1.392 0.900 -0.279 380.8 -50.00 556.985
206.000 2.136 0.347 0.902 0.019 265.8 -50.00 560.531							206.000 -39.338 1.312 0.900 -0.354 407.2 -50.00 560.860
204.000 1.793 0.244 0.902 0.016 268.0 -50.00 564.406							204.000 -47.084 2.126 0.899 -0.423 443.9 -50.00 564.750
202.000 2.001 0.208 0.902 0.018 273.7 -50.00 568.281							202.000 -54.761 1.054 0.899 -0.492 493.9 -50.00 568.625
200.000 2.118 0.474 0.902 0.019 287.2 -50.00 572.172							200.000 -53.785 3.609 0.898 -0.483 564.8 -50.00 572.500
$MDCNAME:Scan_#5							$MDCNAME:Scan_#5
$MDCDATA:1:14:2:3:4:12:13							$MDCDATA:1:14:2:3:4:12:13
X CD_Signal Error Current Delta_Signal CD_Dynode Probe_Temp. Elapsed_Time							X CD_Signal Error Current Delta_Signal CD_Dynode Probe_Temp. Elapsed_Time
260.000 1.413 0.087 0.903 0.013 229.0 -50.00 588.328							260.000 1.355 0.233 0.903 0.012 230.1 -50.00 588.656
258.000 1.620 0.147 0.903 0.015 230.5 -50.00 592.093							258.000 1.418 0.167 0.903 0.013 231.6 -50.00 592.422
256.000 1.533 0.216 0.903 0.014 231.8 -50.00 595.843							256.000 1.356 0.233 0.903 0.012 233.0 -50.00 596.188
254.000 1.719 0.133 0.903 0.016 233.3 -50.00 599.609							254.000 1.383 0.170 0.903 0.012 234.1 -50.00 599.953
252.000 1.661 0.162 0.903 0.015 234.6 -50.00 603.375							252.000 1.566 0.124 0.903 0.014 235.5 -50.00 603.719
250.000 1.619 0.166 0.902 0.015 236.1 -50.00 607.140							250.000 1.325 0.133 0.903 0.012 236.7 -50.00 607.485
248.000 1.532 0.271 0.902 0.014 237.0 -50.00 610.906							248.000 1.085 0.107 0.903 0.010 238.1 -50.00 611.235
246.000 1.689 0.141 0.902 0.015 238.5 -50.00 614.672							246.000 0.861 0.164 0.902 0.008 239.6 -50.00 615.000
244.000 1.615 0.164 0.902 0.015 239.9 -50.00 618.437							244.000 0.630 0.182 0.902 0.006 241.0 -50.00 618.766
242.000 1.703 0.215 0.902 0.015 241.3 -50.00 622.203							242.000 -0.259 0.138 0.902 -0.002 242.7 -50.00 622.531
240.000 1.605 0.180 0.902 0.014 242.8 -50.00 625.953							240.000 -0.839 0.375 0.902 -0.008 244.6 -50.00 626.297
238.000 1.633 0.186 0.902 0.015 244.4 -50.00 629.718							238.000 -2.137 0.153 0.902 -0.019 247.0 -50.00 630.063
236.000 1.790 0.224 0.902 0.016 245.9 -50.00 633.484							236.000 -3.487 0.145 0.902 -0.031 250.0 -50.00 633.828
234.000 1.949 0.105 0.902 0.018 247.9 -50.00 637.250							234.000 -4.765 0.407 0.902 -0.043 253.8 -50.00 637.594
232.000 1.987 0.176 0.902 0.018 249.7 -50.00 641.125							232.000 -6.240 0.274 0.902 -0.056 258.3 -50.00 641.469
230.000 2.060 0.287 0.902 0.019 251.0 -50.00 645.000							230.000 -7.278 0.278 0.902 -0.066 263.9 -50.00 645.344
228.000 2.040 0.281 0.902 0.018 252.8 -50.00 648.875							228.000 -8.450 0.262 0.902 -0.076 270.7 -50.00 649.219
226.000 2.231 0.152 0.902 0.020 254.6 -50.00 652.765							226.000 -9.507 0.248 0.902 -0.086 278.5 -50.00 653.094
224.000 2.277 0.372 0.902 0.021 256.1 -50.00 656.640							224.000 -10.178 0.166 0.902 -0.092 286.0 -50.00 656.969
222.000 2.380 0.171 0.902 0.021 258.1 -50.00 660.515							222.000 -11.155 0.373 0.902 -0.101 294.5 -50.00 660.860
220.000 2.513 0.292 0.902 0.023 259.3 -50.00 664.390							220.000 -11.873 0.548 0.902 -0.107 303.1 -50.00 664.735
218.000 2.667 0.335 0.902 0.024 260.7 -50.00 668.265							218.000 -11.759 0.335 0.901 -0.106 312.1 -50.00 668.610
216.000 2.760 0.430 0.902 0.025 262.1 -50.00 672.156							216.000 -13.895 0.504 0.901 -0.125 322.4 -50.00 672.485
214.000 2.396 0.201 0.902 0.022 263.1 -50.00 676.031							214.000 -15.543 0.568 0.901 -0.140 333.4 -50.00 676.360
212.000 2.289 0.132 0.902 0.021 264.1 -50.00 679.906							212.000 -19.018 0.803 0.901 -0.171 346.3 -50.00 680.235
210.000 2.231 0.272 0.902 0.020 264.4 -50.00 683.781							210.000 -24.165 0.807 0.901 -0.218 361.6 -50.00 684.125
208.000 2.319 0.421 0.902 0.021 265.1 -50.00 687.656							208.000 -31.617 0.710 0.900 -0.285 380.9 -50.00 688.000
206.000 2.078 0.227 0.902 0.019 265.9 -50.00 691.547							206.000 -38.609 1.043 0.900 -0.347 407.2 -50.00 691.875
204.000 2.199 0.170 0.902 0.020 268.2 -50.00 695.422							204.000 -46.084 1.833 0.899 -0.414 443.7 -50.00 695.750
202.000 1.955 0.286 0.902 0.018 274.0 -50.00 699.297							202.000 -51.525 1.785 0.899 -0.463 494.1 -50.00 699.625
200.000 2.111 0.249 0.902 0.019 287.2 -50.00 703.172							200.000 -57.256 4.041 0.898 -0.514 565.5 -50.00 703.516
$ENDDATA							$ENDDATA
$CONFIGURATION							$CONFIGURATION
$EXPNAME:SMOct_QAN blank 1 mm #1110							$EXPNAME:SMOct_QAN sample 1 mm #1109
$NDATAPOINTS:31							$NDATAPOINTS:31
$VERSION:v3.44							$VERSION:v3.44
$EXTYPE:1							$EXTYPE:1
$EXNAME:SMOct_QAN blank 1 mm							$EXNAME:SMOct_QAN sample 1 mm
$EXDESC:SMOct_QAN blank 1 mm							$EXDESC:SMOct_QAN sample 1 mm
$EXNUMBER:1110							$EXNUMBER:1109
$CDDC:1.005000							$CDDC:1.005000
$CDHV:280.000000							$CDHV:280.000000
$FLHV:75.000000							$FLHV:75.000000
$QCHV:0.000000							$QCHV:0.000000
$MONOWL:260.000000							$MONOWL:260.000000
$MONOBW:1.000000							$MONOBW:1.000000
$MONOSW:0.566758							$MONOSW:0.567159
$TEMPSP:25.000000							$TEMPSP:25.000000
$TEMPDB:0.300000							$TEMPDB:0.300000
$TEMPSYROFF:0.000000							$TEMPSYROFF:0.000000
$TEMPRATE:20.000000							$TEMPRATE:20.000000
$TEMPET:1.000000							$TEMPET:1.000000
$WLSTART:260.000000							$WLSTART:260.000000
$WLEND:200.000000							$WLEND:200.000000
$WLEVERY:2.000000							$WLEVERY:2.000000
$WLFILTER:0.333000							$WLFILTER:0.333000
$WLREPEATS:5							$WLREPEATS:5
$WLWAIT:0.000000							$WLWAIT:0.000000
$WLSS:1							$WLSS:1
$FLSCSTART:500.000000							$FLSCSTART:500.000000
$FLSCEND:400.000000							$FLSCEND:400.000000
$FLSCSTEP:1.000000							$FLSCSTEP:1.000000
$FLSCREPEATS:1							$FLSCREPEATS:1
$FLSCWAITTIME:0.000000							$FLSCWAITTIME:0.000000
$FLSCAVETIME:1.000000							$FLSCAVETIME:1.000000
$FWLWL:550.000000							$FWLWL:550.000000
$KINSTART:0.000000							$KINSTART:0.000000
$KINEND:3000.000000							$KINEND:3000.000000
$KININTERVAL:30.000000							$KININTERVAL:30.000000
$KINTC:0.500000							$KINTC:0.500000
$KINROTLOOPTIME:0.000000							$KINROTLOOPTIME:0.000000
$TEMPSTART:30.000000							$TEMPSTART:30.000000
$TEMPEND:90.000000							$TEMPEND:90.000000
$TEMPSTEP:20.000000							$TEMPSTEP:20.000000
$TEMPSS:1							$TEMPSS:1
$TEMPSUNSORT:0							$TEMPSUNSORT:0
$AVETIME:3.000000							$AVETIME:3.000000
$TEMPREVERSESCAN:0							$TEMPREVERSESCAN:0
$TEMPHOLDTIME							$TEMPHOLDTIME
$TEMPRETURN:1							$TEMPRETURN:1
$CONCINITTITRANT:0							$CONCINITTITRANT:0
$CONCSYRTITRANT:0.1							$CONCSYRTITRANT:0.1
$CONCINITSAMPLE:1e-006							$CONCINITSAMPLE:1e-006
$CONCSYRSAMPLE:1e-006							$CONCSYRSAMPLE:1e-006
$CONCCELLVOL:1.800000							$CONCCELLVOL:1.800000
$CONCAVETIME:1.000000							$CONCAVETIME:1.000000
$CONCTARGET0:0							$CONCTARGET0:0
$CONCTARGET1:0							$CONCTARGET1:0
$CONCTARGET2:0							$CONCTARGET2:0
$CONCSTEP0:0							$CONCSTEP0:0
$CONCSTEP1:0							$CONCSTEP1:0
$CONCSTEP2:0							$CONCSTEP2:0
$CONCINCREASEVOL:1							$CONCINCREASEVOL:1
$CONCCELLMAX:2.800000							$CONCCELLMAX:2.800000
$CONCCELLMIN:1.000000							$CONCCELLMIN:1.000000
$CONCSTIRTIME0:0.500000							$CONCSTIRTIME0:0.500000
$CONCSTIRTIME1:0.500000							$CONCSTIRTIME1:0.500000
$CONCSTIRTIME2:0.500000							$CONCSTIRTIME2:0.500000
$PHEND:8.000000							$PHEND:8.000000
$PHINTERVAL:0.500000							$PHINTERVAL:0.500000
$PHSTIRTIME:0.500000							$PHSTIRTIME:0.500000
$PHMAXVOL:1800.000000							$PHMAXVOL:1800.000000
$PHDB:0.010000							$PHDB:0.010000
$PHINCREASE:1							$PHINCREASE:1
$PHCELLVOL:1800.000000							$PHCELLVOL:1800.000000
$PHINITSYR:0							$PHINITSYR:0
$PHINITCELL:1e-006							$PHINITCELL:1e-006
$FLAVETIME:0.500000							$FLAVETIME:0.500000
$FLWL:477.700012							$FLWL:477.700012
$STIRVALUE:30							$STIRVALUE:30
$STIRDURING:1							$STIRDURING:1
$STIRDELAYTIME:0.100000							$STIRDELAYTIME:0.100000
$ROTENABLE:0							$ROTENABLE:0
$ROTSTIRTIME:0.000000							$ROTSTIRTIME:0.000000
$ROTDESC1:							$ROTDESC1:
$ROTDESC2:							$ROTDESC2:
$ROTDESC3:							$ROTDESC3:
$ROTDESC4:							$ROTDESC4:
$ROTDESC5:							$ROTDESC5:
$SAVEBITS:12303							$SAVEBITS:12303
$STRINGENCY:0							$STRINGENCY:0
$ERRORLEVEL:0							$ERRORLEVEL:0
$ABSORB:0.000000							$ABSORB:0.000000
$DSPATH:C:\Documents and Settings\user\Desktop\Myers							$DSPATH:C:\Documents and Settings\user\Desktop\Myers
$PMTMODE:1							$PMTMODE:1
$QCCORRECT:0							$QCCORRECT:0
$AUTOSLIT:0							$AUTOSLIT:0
$ECOUNT:100							$ECOUNT:100
$COLLECT:1							$COLLECT:1
$STDDEVLIM:1.000000							$STDDEVLIM:1.000000
$ABSERROR:1.000000							$ABSERROR:1.000000
$DABSERROR:1.000000							$DABSERROR:1.000000
$MDY:5:1:2024							$MDY:5:1:2024
$HMS:11:35:19							$HMS:11:18:39
$SYRTVOL0:500.000000							$SYRTVOL0:500.000000
$SYRTVOL1:500.000000							$SYRTVOL1:500.000000
$TSYRDESC1:							$TSYRDESC1:
$TSYRDESC2:							$TSYRDESC2:
$CDOFFSET:0.000000							$CDOFFSET:0.000000
$SEWHILE:0							$SEWHILE:0
$SEINTERVAL:1							$SEINTERVAL:1
$SAVEHDALWAYS:1							$SAVEHDALWAYS:1
$COLORTABLE:0:0:0:0							$COLORTABLE:0:0:0:0
$COLORTABLE:1:0:0:0							$COLORTABLE:1:0:0:0
$COLORTABLE:2:0:0:0							$COLORTABLE:2:0:0:0
$COLORTABLE:3:0:0:0							$COLORTABLE:3:0:0:0
$COLORTABLE:4:0:0:0							$COLORTABLE:4:0:0:0
$COLORTABLE:5:0:0:0							$COLORTABLE:5:0:0:0
$COLORTABLE:6:0:0:0							$COLORTABLE:6:0:0:0
$COLORTABLE:7:0:0:0							$COLORTABLE:7:0:0:0
$COLORTABLE:8:0:0:0							$COLORTABLE:8:0:0:0
$COLORTABLE:9:0:0:0							$COLORTABLE:9:0:0:0
$COLORTABLE:10:0:0:0							$COLORTABLE:10:0:0:0
$COLORTABLE:11:0:0:0							$COLORTABLE:11:0:0:0
$COLORTABLE:12:0:0:0							$COLORTABLE:12:0:0:0
$COLORTABLE:13:0:0:0							$COLORTABLE:13:0:0:0
$COLORTABLE:14:0:0:0							$COLORTABLE:14:0:0:0
$COLORTABLE:15:0:0:0							$COLORTABLE:15:0:0:0
$COLORTABLE:16:0:0:0							$COLORTABLE:16:0:0:0
$COLORTABLE:17:0:0:0							$COLORTABLE:17:0:0:0
$COLORTABLE:18:0:0:0							$COLORTABLE:18:0:0:0
$COLORTABLE:19:0:0:0							$COLORTABLE:19:0:0:0
$COLORTABLE:20:0:0:0							$COLORTABLE:20:0:0:0
$COLORTABLE:21:0:0:0							$COLORTABLE:21:0:0:0
$COLORTABLE:22:0:0:0							$COLORTABLE:22:0:0:0
$COLORTABLE:23:0:0:0							$COLORTABLE:23:0:0:0
$COLORTABLE:24:0:0:0							$COLORTABLE:24:0:0:0
$COLORTABLE:25:0:0:0							$COLORTABLE:25:0:0:0
$COLORTABLE:26:0:0:0							$COLORTABLE:26:0:0:0
$COLORTABLE:27:0:0:0							$COLORTABLE:27:0:0:0
$COLORTABLE:28:0:0:0							$COLORTABLE:28:0:0:0
$COLORTABLE:29:0:0:0							$COLORTABLE:29:0:0:0
$COLORTABLE:30:0:0:0							$COLORTABLE:30:0:0:0
$COLORTABLE:31:0:0:0							$COLORTABLE:31:0:0:0
$COLORTABLE:32:0:0:0							$COLORTABLE:32:0:0:0
$COLORTABLE:33:0:0:0							$COLORTABLE:33:0:0:0
$COLORTABLE:34:0:0:0							$COLORTABLE:34:0:0:0
$COLORTABLE:35:0:0:0							$COLORTABLE:35:0:0:0
$COLORTABLE:36:0:0:0							$COLORTABLE:36:0:0:0
$COLORTABLE:37:0:0:0							$COLORTABLE:37:0:0:0
$COLORTABLE:38:0:0:0							$COLORTABLE:38:0:0:0
$COLORTABLE:39:0:0:0							$COLORTABLE:39:0:0:0
$COLORTABLE:40:0:0:0							$COLORTABLE:40:0:0:0
$COLORTABLE:41:0:0:0							$COLORTABLE:41:0:0:0
$COLORTABLE:42:0:0:0							$COLORTABLE:42:0:0:0
$COLORTABLE:43:0:0:0							$COLORTABLE:43:0:0:0
$COLORTABLE:44:0:0:0							$COLORTABLE:44:0:0:0
$COLORTABLE:45:0:0:0							$COLORTABLE:45:0:0:0
$COLORTABLE:46:0:0:0							$COLORTABLE:46:0:0:0
$COLORTABLE:47:0:0:0							$COLORTABLE:47:0:0:0
$ENDCONFIGURATION							$ENDCONFIGURATION
