# Supplementary material for: Structural mechanism for noncanonical GPCR signaling in the Hedgehog pathway
Source: Nat Struct Mol Biol. 2026 Apr 30;33(5):795–809. doi: 10.1038/s41594-026-01800-z (PMC13186710; doi:10.1038/s41594-026-01800-z)
Supplement: Supplementary file 16 — GLI reporter unprocessed data. [file 41594_2026_1800_MOESM16_ESM.xlsx]

## Sheet: Extended Data Fig 5c
	Vehicle			SAG21k
WT	0.0411909	0.0377447	0.040441	0.100799	0.0757839	0.113279
I573A	0.0338993	0.0328133	0.03428	0.0384985	0.0401666	0.0347145
F577A	0.039189	0.0330187	0.035528	0.0385893	0.0389232	0.0380136
I573A F577A R580A	0.0342626	0.0321871	0.0312952	0.0263027	0.0299642	0.0286727
M572P	0.0390119	0.028835	0.0345285	0.0296886	0.0276917	0.029269
K575P	0.032626	0.0280848	0.0276106	0.0263273	0.026186	0.03161
V626D	0.0321598	0.0410277	0.0297514	0.0288678	0.0264171	0.03159
V626D V630D	0.0324602	0.0306779	0.0319946	0.0285534	0.0253986	0.0266348
K571E K575E K579E	0.0318879	0.0325799	0.0361143	0.0238603	0.0219236	0.024827
K565E R566E	0.035341	0.0300468	0.0363621	0.0461929	0.0434635	0.0423565
K568E K569E	0.0234682	0.0260926	0.034199	0.0249445	0.022348	0.0300467
5KE	0.028774	0.0309657	0.0329002	0.0241827	0.0256466	0.0276599

## Sheet: Extended Data Fig 5f
Parental	delCT	WT	5KE	I573A F577A R580A	K575P	V626D V630D	602-609Ala	del602-609
-1.21	0.461	191.593	121.543	161.225	167.296	158.317	192.429	57.521
4.691	0.03	155.322	105.351	152.561	217.432	194.125	167.095	43.151
0.783	-0.079	175.159	210.937	192.064	214.693	89.351	123.391	33
3.492	1.252	144.948	97.319	94.662	127.213	121.441	190.423	103.691
0.294	0.293	178.365	117.021	62.139	127.333	127.093	178.106	67.647
1.753	1.113	179.572	121.426	85.951	76.208	189.391	176.303	85.309
1.418	0.155	123.653	147.826	210.046	94.966	125.855	203.966	210.106
1.25	-0.114	149.169	80.915	219.405	96.471	212.146	174.093	97.49
-0.367	0.471	171.434	94.802	212.933	73.845	78.391	191.367	183.25
1.384	-0.972	180.176	68.502	159.493	218.257	187.878	150.328	38.642
2.471	0.726	123.149	137.94	66.5	53.514	112.614	75.391	34.153
0.943	1.359	181.534	95.793	78.894	81.716	197.455	100.516	59.76
-0.257	-0.315	121.836	109.849	59.379	195.078	203.519	169.623	70.404
1.151	0.048	190.494	52.697	185.921	214.542	83.96	100.144	112.843
-0.279	0.52	204.519	47.557	201.622	41.73	117.678	104.143	185.172
-2.545	-0.958	189.745	59.649	95.781	188.203	193.361	204.62	102.67
-1	0.049	185.569	89.246	100.778	206.761	180.714	175.741	116.696
2.269	-0.233	122.412	102.064	143.018	128.693	182.714	199.772	101.482
2.353	0.434	146.52	50.263	198.547	66.082	206.839	177.7	193.908
0.421	1.655	143.155	162.341	198.978	203.484	145.014	144.38	83.984
2.253	0.404	157.886	94.337	104.617	168.903	130	176.671	187.184
2.183	-0.483	75.209	131.933	148.941	145.159	177.562	197.238	109.024
0.546	0.571	172.915	64.321	87.758	141.842	143.611	120.562	49.517
0.442	1.555	127.846	85.539	153.586	112.612	199.781	170.744	32.182
0.304	0.826	142	108.084	60.646	88.713	204.745	204.267	53.9
1.8	-0.398	188.913	60.908	157.344	112.609	192.224	99.703	26.062
1.566	-0.338	127.51	48.184	193.5	189.491	198.298	128.125	112.544
1.838	0.805	141.981	60.608	190.147	159.856	111.288	153.08	112.679
0.008	2.122	98.743	68.307	56.695	216.275	166.967	194.939	205.692
-0.915	-3.932	95.303	69.89	105.885	97.458	106.698	202.042	135.076
-0.667	-0.96	159.509	85.212	76.06	136.55	186.056	195.361	163.043
1.059	-0.75	163.307	119.131	207.976	134.844	214.302	126.056	155.884
2.423	1.173	182.873	122.905	175.692	147.858	198.12	196.667	45.442
2.698	-1.5	147.717	51.605	216.927	99.258	169.526	188.951	62.772
0.818	-0.527	182.071	56.903	200.985	209.723	184.96	96.034	28.848
-1.688	1.564	161.462	46.901	216.5	135.763	129.214	134.936	38.281
1.468	2.756	113.665	128.83	207.728	137.357	115.207	97.129	62.849
2.379	0.418	198.177	151.57	169.751	132.112	141.661	98.758	62.21
0	-0.475	131.395	88.75	181.98	112.6	70.696	99.816	64.766
-3.446	1.448	155.977	102.696	201.794	141.403	132.087	209.175	37.761
-0.658	-0.07	164.704	125.984	167.648	149.182	193.293	184.659	34.479
1.535	-0.402	158.897	107.018	208.266	94.577	140	169.795	48.439
2.516	0.558	154.153	94.479	175.1	76.2	89.444	197.253	166.212
0.089	0.37	170.176	115.617	213.914	50.082	100.544	122.217	139.289
0.686	-0.207	88.826	119.133	132.264	168.495	198.502	171.414	110.179
-0.6	1.464	141.794	87.305	177.961	199.493	148.542	176.535	71.021
-1.026	-0.941	106.567	56.565	161.344	128.797	69.805	119.65	63.368
0	-0.328	66.702	78.588	213.699	121.841	103.504	202.152	57.325
1.305	0.243	95.289	91.059	166.015	174.786	140.011	173.661	78.89
0	-0.675	138.532	61.786	195.363	118.92	79.428	199.859	61.333
1.926	-1.69	176.076	122.063	184.313	209.587	191.545	157.061	152.019
-1.126	5.991	127.491	222.7	197.625	196.41	144.123	138.443	51.379
-0.398	2.232	183.45	222.868	195.049	187.987	187.837	177.977	108.061
-0.863	0.648	137.587	99.241	190.813	116.948	157.621	211.865	108.616
2.359	-1.21	164.514	156.163	97.687	141.182	129.018	202.331	174.087
4.42	2.951	103.645	65.154	138.215	199.681	115.964	160.321	127.3
-2.735	0.985	97.082	53.316	197.519	131.621	174.929	103.135	156.186
-0.086	2.783	137.582	223.612	129.797	163.53	222.631	110.412	201.647
4.069	1.61	192.616	78.289	143.343	200.605	175.421	164.127	82.692
2.843	0.362	158.712	54.007	212.541	214.902	171.752	104.271	185.526
1.024	2.234	198.137	129.766	198.191	185.774	133.441	153.6	188.408
4.151	0.662	102.787	147.074	169.803	119.384	165.25	97.926	106.587
-8.594	-2.353	121.72	186.951	217.391	186.041	191.163	199.444	104.552
1.309	2.991	107.358	80.693	212.435	179.667	132.658	180.154	160.44
3.15	0.321	181.437	76.614	81.772	83.948	211.465	163.753	145.945
2.895	1.7	196.381	158.269	74.293	198.75	108.101	144.779	69.99
0.815	-2.172	168.5	102.185	179.803	103.276	190.074	122.873	111.368
4.045	-2.371	163.221	134.456	190.592	203.734	194.288	71.272	162.902
-0.082	-1.317	139.651	81.352	122.249	215.927	103.613	119.764	58.42
2.012	-2.625	193.189	53.031	212.752	137.204	112.843	138.772	212.762
5.163	0.096	186.804	67.482	166.794	159.622	140.235	144.943	140.579
5.617	-1.75	115.213	139.834	176.854	201.523	130.506	173.783	55.242
1.16	-1.037	187.974	92.931	189.32	180.724	168.505	80.542	66.052
-1.787	-4.392	176.603	118.801	162.309	102.511	211.56	180.667	122.986
1.46	-1.089	183.783	60.512	140.858	110.672	207.185	146.607	142.795
1.5	0.646	180.958	87.278	135.074	108.541	152.248	196.308	57.276
3.696	-0.313	187.932	69.81	201.585	114.593	209.008	91.646	49.234
-0.261	1.189	159.4	64.116	174.063	72.078	176.838	107.125	100.316
1.069	1.464	181.162	72.097	189.27	80.805	188.86	152.937	39.449
1.386	-0.316	129.633	92.667	186.277	170.815	101.517	101.801	140.527
-1.625	-0.959	168.953	73.964	157.053	78.321	149.613	196.286	121.916
-2.185	1.806	166.732	71.642	201.85	168.673	90.061	137.138	160.132
5.432	1.048	175.276	60.813	130.876	152.235	123.841	176.216	153.427
1.1	0.28	172.805	76.79	164.952	205.309	133.767	201.315	130.948
0.735	-1.023	175.376	111.656	195.31	182.872	194.772	204.417	100.234
7.718	0.457	174.313	78.345	128.233	198.536	215.015	120.353	69.014
2.581	-2.866	150.1	63.932	185.294	190.753	121.389	152.948	95.1
-3.168	-1.446	172.235	66.909	136.825	207.152	113.452	137.266	52.955
2.043	-0.458	186.096	53.117	197.294	218.653	97.464	153.055	53.186
1.581	8.798	145.497	63.61	131.664	207.461	198.311	171.353	52.7
1	1.265	124.433	65.56	201.272	198.918	118.617	184.466	126.247
3.884	2.308	163.538	117.954	86.253	107.895	92.512	178.888	128.215
7.579	-0.989	90.027	79.479	174.239	195.192	156.445	100.839	73.404
-0.51	-1.75	127.811	71.511	156.876	201.486	101.269	155.652	39.637
1.839	1.154	162.457	75.688	203.871	163.5	154.508	195.456	49.369
2.556	1.556	171.923	67.694	185.582	164.887	204.507	82.564	41.213
-2.395	3.283	144.361	58.48	204.179	181.6	122.248	110.062	162.567
-0.897	0.927	191.334	117.102	207.313	186.762	141.264	116.933	68.437
0.881	0.59	113.547	87.521	104.281	155.878	173.713	115.389	140.176
7.65	1.226	145.424	60.992	186.75	120.504	134.293	208.465	136.231
