# Supplementary material for: Structural mechanism for noncanonical GPCR signaling in the Hedgehog pathway
Source: Nat Struct Mol Biol. 2026 Apr 30;33(5):795–809. doi: 10.1038/s41594-026-01800-z (PMC13186710; doi:10.1038/s41594-026-01800-z)
Supplement: Supplementary file 17 — MS, GLI reporter and MD unprocessed data. [file 41594_2026_1800_MOESM17_ESM.xlsx]

## Sheet: Extended Data Fig 6a
	Vehicle				KAADcyc				SAG21K				SAG21K + Cmpd101					Left
S615_Chymo	63829.9	47072.4	58839.5	53107	3951.79	5608.6	3828.53	5607.52	148237	317122	234994	180504	9927.21	12084.3	26879.9	24983.3
	Vehicle				KAADcyc				SAG21K				SAG21K + Cmpd101					Right
Smo_Chymo	6.36127e+06	6.17077e+06	5.93337e+06	5.69962e+06	7.36684e+06	6.77778e+06	6.94882e+06	6.18339e+06	6.17179e+06	7.85132e+06	7.07093e+06	7.18147e+06	5.77055e+06	6.87889e+06	7.08487e+06	6.01545e+06

## Sheet: Extended Data Fig 6d
replicate	simulation time [ns]	number of POPC heads in vicinity
REP 1	10	0
	20	0
	30	0
	40	0
	50	0
	60	0
	70	0
	80	0
	90	0
	100	1
	110	0
	120	0
	130	0
	140	0
	150	0
	160	2
	170	0
	180	0
	190	0
	200	1
	210	1
	220	1
	230	0
	240	0
	250	1
	260	3
	270	2
	280	3
	290	2
	300	1
	310	2
	320	2
	330	2
	340	2
	350	0
	360	2
	370	1
	380	1
	390	2
	400	1
	410	2
	420	1
	430	1
	440	2
	450	2
	460	3
	470	1
	480	1
	490	1
	500	1
	510	2
	520	2
	530	2
	540	1
	550	2
	560	1
	570	2
	580	1
	590	3
	600	1
	610	2
	620	2
	630	3
	640	1
	650	2
	660	3
	670	3
	680	1
	690	2
	700	3
	710	1
	720	0
	730	1
	740	2
	750	2
	760	1
	770	1
	780	1
	790	2
	800	1
	810	1
	820	3
	830	2
	840	1
	850	1
	860	1
	870	1
	880	1
	890	2
	900	2
	910	2
	920	1
	930	0
	940	0
	950	0
	960	3
	970	2
	980	2
	990	0
	1000	0
	1010	0
	1020	0
	1030	1
	1040	1
	1050	1
	1060	1
	1070	0
	1080	0
	1090	0
	1100	0
	1110	1
	1120	1
	1130	0
	1140	0
	1150	1
	1160	1
	1170	1
	1180	0
	1190	0
	1200	1
	1210	1
	1220	1
	1230	0
	1240	0
	1250	2
	1260	0
	1270	0
	1280	1
	1290	1
	1300	0
	1310	2
	1320	0
	1330	1
	1340	1
	1350	0
	1360	2
	1370	0
	1380	2
	1390	2
	1400	0
	1410	0
	1420	1
	1430	0
	1440	0
	1450	0
	1460	0
	1470	0
	1480	1
	1490	3
	1500	0
	1510	0
	1520	1
	1530	0
	1540	2
	1550	0
	1560	0
	1570	0
	1580	0
	1590	0
	1600	1
	1610	0
	1620	1
	1630	0
	1640	2
	1650	1
	1660	0
	1670	1
	1680	1
	1690	0
	1700	0
	1710	1
	1720	0
	1730	1
	1740	1
	1750	0
	1760	0
	1770	0
	1780	0
	1790	0
	1800	0
	1810	2
	1820	0
	1830	0
	1840	0
	1850	0
	1860	1
	1870	0
	1880	1
	1890	1
	1900	0
	1910	0
	1920	0
	1930	0
	1940	0
	1950	0
	1960	0
	1970	0
	1980	0
	1990	1
	2000	0
REP 2	10	0
	20	0
	30	0
	40	0
	50	0
	60	0
	70	0
	80	1
	90	0
	100	0
	110	0
	120	0
	130	0
	140	0
	150	0
	160	0
	170	0
	180	0
	190	0
	200	0
	210	0
	220	0
	230	0
	240	0
	250	0
	260	0
	270	0
	280	0
	290	0
	300	0
	310	0
	320	0
	330	0
	340	0
	350	0
	360	1
	370	0
	380	0
	390	0
	400	0
	410	0
	420	0
	430	0
	440	0
	450	0
	460	0
	470	0
	480	0
	490	0
	500	0
	510	0
	520	0
	530	0
	540	0
	550	0
	560	0
	570	0
	580	0
	590	0
	600	0
	610	0
	620	0
	630	0
	640	0
	650	0
	660	0
	670	0
	680	0
	690	1
	700	0
	710	0
	720	0
	730	0
	740	0
	750	0
	760	0
	770	0
	780	0
	790	0
	800	0
	810	0
	820	0
	830	0
	840	0
	850	0
	860	0
	870	0
	880	0
	890	0
	900	0
	910	0
	920	0
	930	0
	940	0
	950	0
	960	0
	970	0
	980	0
	990	0
	1000	0
	1010	0
	1020	0
	1030	0
	1040	0
	1050	1
	1060	0
	1070	0
	1080	0
	1090	0
	1100	0
	1110	0
	1120	0
	1130	0
	1140	0
	1150	0
	1160	1
	1170	0
	1180	0
	1190	1
	1200	1
	1210	1
	1220	0
	1230	0
	1240	1
	1250	0
	1260	0
	1270	1
	1280	0
	1290	0
	1300	0
	1310	0
	1320	0
	1330	1
	1340	0
	1350	0
	1360	0
	1370	1
	1380	1
	1390	1
	1400	1
	1410	1
	1420	1
	1430	0
	1440	1
	1450	1
	1460	1
	1470	1
	1480	1
	1490	0
	1500	0
	1510	0
	1520	0
	1530	0
	1540	0
	1550	0
	1560	0
	1570	0
	1580	0
	1590	0
	1600	0
	1610	0
	1620	1
	1630	0
	1640	0
	1650	1
	1660	0
	1670	0
	1680	0
	1690	0
	1700	1
	1710	0
	1720	1
	1730	0
	1740	0
	1750	0
	1760	0
	1770	0
	1780	0
	1790	0
	1800	0
	1810	0
	1820	0
	1830	0
	1840	1
	1850	0
	1860	0
	1870	0
	1880	1
	1890	0
	1900	0
	1910	0
	1920	1
	1930	0
	1940	1
	1950	1
	1960	1
	1970	0
	1980	0
	1990	1
	2000	0
REP 3	10	0
	20	0
	30	0
	40	0
	50	0
	60	0
	70	0
	80	0
	90	0
	100	0
	110	0
	120	0
	130	0
	140	0
	150	1
	160	0
	170	0
	180	0
	190	0
	200	0
	210	0
	220	0
	230	0
	240	0
	250	0
	260	0
	270	1
	280	1
	290	1
	300	1
	310	1
	320	1
	330	1
	340	1
	350	1
	360	1
	370	2
	380	2
	390	2
	400	2
	410	2
	420	2
	430	1
	440	2
	450	1
	460	1
	470	1
	480	1
	490	2
	500	1
	510	1
	520	1
	530	1
	540	1
	550	1
	560	1
	570	1
	580	1
	590	1
	600	2
	610	2
	620	0
	630	1
	640	2
	650	0
	660	2
	670	1
	680	2
	690	1
	700	0
	710	1
	720	1
	730	1
	740	1
	750	1
	760	1
	770	2
	780	0
	790	1
	800	1
	810	0
	820	0
	830	1
	840	1
	850	1
	860	2
	870	2
	880	1
	890	1
	900	0
	910	1
	920	2
	930	1
	940	2
	950	2
	960	1
	970	1
	980	1
	990	1
	1000	1
	1010	0
	1020	1
	1030	0
	1040	0
	1050	1
	1060	0
	1070	0
	1080	1
	1090	0
	1100	1
	1110	1
	1120	1
	1130	0
	1140	1
	1150	1
	1160	1
	1170	0
	1180	1
	1190	0
	1200	0
	1210	0
	1220	0
	1230	1
	1240	0
	1250	0
	1260	0
	1270	0
	1280	1
	1290	0
	1300	0
	1310	0
	1320	0
	1330	0
	1340	0
	1350	0
	1360	0
	1370	0
	1380	0
	1390	0
	1400	0
	1410	0
	1420	0
	1430	0
	1440	0
	1450	0
	1460	0
	1470	1
	1480	1
	1490	1
	1500	0
	1510	0
	1520	0
	1530	0
	1540	0
	1550	0
	1560	0
	1570	1
	1580	1
	1590	1
	1600	0
	1610	1
	1620	1
	1630	0
	1640	1
	1650	1
	1660	0
	1670	0
	1680	0
	1690	0
	1700	0
	1710	0
	1720	0
	1730	0
	1740	0
	1750	0
	1760	0
	1770	0
	1780	0
	1790	0
	1800	0
	1810	0
	1820	0
	1830	0
	1840	0
	1850	0
	1860	0
	1870	0
	1880	0
	1890	0
	1900	0
	1910	0
	1920	0
	1930	0
	1940	0
	1950	0
	1960	0
	1970	0
	1980	0
	1990	0
	2000	0

## Sheet: Extended Data Fig 6e
	Control_norm			ShhN_norm
WT	0.940717	0.984846	1.07444	7.23497	5.69221	6.33714
Δ570-581	0.930169	1.07207	0.997757	1.08245	1.04556	1.06395
K565E R566E K568E K569E	1.01199	0.965364	1.02264	1.06911	1.14918	1.07543
K565E R566E	0.811765	0.774135	1.4141	1.95357	1.63957	1.62326
K568E K569E	1.15442	0.975304	0.87028	1.75876	1.44554	2.188
K571E K575E K579E	1.02531	1.00181	0.97288	0.992565	1.02379	0.996079
