# Supplementary material for: Structural mechanism for noncanonical GPCR signaling in the Hedgehog pathway
Source: Nat Struct Mol Biol. 2026 Apr 30;33(5):795–809. doi: 10.1038/s41594-026-01800-z (PMC13186710; doi:10.1038/s41594-026-01800-z)
Supplement: Supplementary file 19 — Unprocessed quantification of disulfide-trapping data. [file 41594_2026_1800_MOESM19_ESM.xlsx]

## Sheet: Extended Data Fig 7d
WT + PKA	WT + G137C	pSMO A574C + PKA	pSMO A574C + G137C	SMO-A574C + PKA	SMO A574C + G137C
0.077635	0.107024	0.51963	0.696632	0.095325	0.048547
0.159476	0.138367	0.339604	0.638084	0.106251	0.139919
0.193335	0.253243	0.148589	0.726847	0.070312	0.211548
0.133449	0.134419	0.168712	0.765563	0.185798	0.150497
